# Supplementary material for: Auxin (Indole-3-acetic acid) modulation of quorum sensing enhances phage susceptibility in Klebsiella pneumoniae
Source: Eur J Clin Microbiol Infect Dis. 2026 Mar 27;45(7):2033–43. doi: 10.1007/s10096-026-05454-z (PMC13328235; doi:10.1007/s10096-026-05454-z)
Supplement: Supplementary file 1 — Supplementary Material 1 (XLSX 260 KB) [file 10096_2026_5454_MOESM1_ESM.xlsx]

## Sheet: Supplementary Table 1
Accession	-10LgP	Area Indol 1	Area Indol 2	Area VAC7+I 1	Area VAC7+I 2	Description
A0AAI8NNH3|A0AAI8NNH3_9ENTR	7730000000	995000	95200	0	0	(4Fe-4S)-binding protein
A0A2V3KUI1|A0A2V3KUI1_KLEVA	1260000000	199000000	2880000	32900	156000	(4S)-4-hydroxy-5-phosphonooxypentane-2,3-dione isomerase
A0A377TRD7|A0A377TRD7_KLEPN	6609117	0	0	169000	0	(d)CMP kinase
A0A2X3GNZ6|A0A2X3GNZ6_KLEPN	100614914	0	0	0	352000	(Dimethylallyl)adenosine tRNA methylthiotransferase
A0A919LUA1|A0A919LUA1_KLEPN	73509476	0	0	60700	0	(Fe-S)-cluster assembly protein
A0A377XV24|A0A377XV24_KLEPN	103000000	171000000	3130000	1160000	1280000	[acyl-carrier-protein] S-malonyltransferase
A0A927DGQ1|A0A927DGQ1_KLEPN	685000000	27100000	0	0	157000	[Formate-C-acetyltransferase]-activating enzyme
A0A378FSH6|A0A378FSH6_KLEPN	773000000	18300000	798000	75700	52900	1,4-alpha-glucan (Glycogen) branching enzyme
A0A377VD16|A0A377VD16_KLEPN	63811707	0	0	0	52900	1,4-alpha-glucan branching enzyme
A0A2J4P695|A0A2J4P695_9ENTR	49339504	0	0	31200	52900	1,4-alpha-glucan branching enzyme (Fragment)
A0A411U107|A0A411U107_KLEPN	9956843	0	0	75700	52900	1,4-alpha-glucan branching enzyme GlgB
A0A919I092|A0A919I092_KLEPN	7519818	74000000	907000	0	0	1,4-dihydroxy-2-naphthoyl-CoA synthase
A0A378FT76|A0A378FT76_KLEPN	5009722	0	395000	0	0	1,6-dihydroxycyclohexa-2,4-diene-1-carboxylate dehydrogenase
A0ABD7GQW9|A0ABD7GQW9_9ENTR	7010000000	23100000	217000	173000	0	16S rRNA (Guanine(1207)-N(2))-methyltransferase RsmC
A0A2J4PYT2|A0A2J4PYT2_9ENTR	81127625	0	0	289000	300000	16S rRNA (Guanine(1207)-N(2))-methyltransferase RsmC (Fragment)
A0A378AD88|A0A378AD88_KLEPN	515000000	15600000	62700	0	0	16S rRNA-processing protein RimM
A0A919HUR0|A0A919HUR0_KLEPN	1030000000	30000000	0	420000	367000	1-deoxy-D-xylulose-5-phosphate synthase
A0A2J4YJC0|A0A2J4YJC0_9ENTR	4904331	0	0	199000	247000	1-deoxy-D-xylulose-5-phosphate synthase (Fragment)
A0A377XM77|A0A377XM77_KLEPN	730000000	27600000	2600000	0	0	1-hydroxy-2-methyl-2-(E)-butenyl 4-diphosphate synthase
A0A087FUP5|A0A087FUP5_KLEVA	1570000000	374000000	3110000	1100000	6090000	2,3,4,5-tetrahydropyridine-2,6-dicarboxylate N-succinyltransferase
A0A2J4RH24|A0A2J4RH24_9ENTR	6806239	0	0	0	449000	2,3,4,5-tetrahydropyridine-2,6-dicarboxylate N-succinyltransferase (Fragment)
A0A378CCG8|A0A378CCG8_KLEPN	1390000000	211000000	14100000	4100000	5470000	2,3-bisphosphoglycerate-dependent phosphoglycerate mutase
A0ABD7GVE0|A0ABD7GVE0_9ENTR	9075827	0	0	165000	0	2,3-bisphosphoglycerate-independent phosphoglycerate mutase
A0A2X3HIV6|A0A2X3HIV6_KLEPN	5096011	0	90400	0	0	2',3'-cyclic-nucleotide 2'-phosphodiesterase
A0A378FVZ4|A0A378FVZ4_KLEPN	11390967	0	23500000	0	0	2',3'-cyclic-nucleotide 2'-phosphodiesterase/3'-nucleotidase
A0ABD7H1D2|A0ABD7H1D2_9ENTR	663000000	8360000	94300	0	123000	23S rRNA (Adenine(2030)-N(6))-methyltransferase RlmJ
A0A2J4XYH9|A0A2J4XYH9_9ENTR	8670482	0	0	0	187000	23S rRNA (Adenine(2030)-N(6))-methyltransferase RlmJ (Fragment)
A0A377WPS0|A0A377WPS0_KLEPN	5041817	0	0	0	109000	23S rRNA (Guanine-N-2-) -methyltransferase rlmG
A0A377XMJ2|A0A377XMJ2_KLEPN	945000000	13000000	288000	147000	221000	23S rRNA (Guanosine-2'-O-)-methyltransferase
A6TH96|A6TH96_KLEP7	1300000000	33400000	692000	233000	301000	23S rRNA (guanosine-2'-O-)-methyltransferase RlmB
W8URD5|W8URD5_KLEPN	1220000000	68300000	829000	269000	342000	23S rRNA Gm2251 methyltransferase
A0A060VEM0|A0A060VEM0_KLEPN	14128047	0	0	5210000	8250000	26 kDa periplasmic immunogenic protein
A0A9P0Y7U3|A0A9P0Y7U3_KLEVA	1460000000	388000000	0	5210000	8250000	26 kDa periplasmic immunogenic protein (Fragment)
A0A2X3CBN8|A0A2X3CBN8_KLEPN	1440000000	314000000	2880000	405000	683000	2-amino-3-ketobutyrate coenzyme A ligase
W9BN33|W9BN33_KLEPN	937000000	8300000	0	0	0	2-aminoadipate transaminase
A0A377V8V5|A0A377V8V5_KLEPN	6378586	0	0	186000	0	2-C-methyl-D-erythritol 2,4-cyclodiphosphate synthase
A0A483LU05|A0A483LU05_KLEPN	9420000000	8010000	221000	0	0	2-dehydro-3-deoxygluconokinase
A0A0V9HI75|A0A0V9HI75_KLEPN	166000000	207000000	2770000	0	0	2-dehydro-3-deoxyphosphooctonate aldolase
A0A919LSU5|A0A919LSU5_KLEPN	5085392	0	58400	0	0	2-epi-5-epi-valiolone epimerase
A0A377UTJ5|A0A377UTJ5_KLEPN	11143208	0	151000	0	0	2-haloalkanoic acid dehalogenase
A0A2X3D164|A0A2X3D164_KLEPN	1550000000	190000000	2680000	239000	173000	2-hydroxy-3-oxopropionate reductase
A0A483L303|A0A483L303_KLEPN	122000000	106000000	2740000	464000	404000	2-hydroxyacid dehydrogenase
A0A2J4YI69|A0A2J4YI69_9ENTR	735626	0	0	289000	193000	2-hydroxyacid dehydrogenase (Fragment)
A0A378BDU5|A0A378BDU5_KLEPN	87300000	69000000	0	35600	0	2-hydroxyacid dehydrogenase YcdW
A0A2J5PVC9|A0A2J5PVC9_9ENTR	1165969	0	0	1700000	2690000	2-hydroxy-acid oxidase
A0A483LIS6|A0A483LIS6_KLEPN	98400000	391000000	4390000	719000	1040000	2-iminobutanoate/2-iminopropanoate deaminase
A0A2X3DJ75|A0A2X3DJ75_KLEPN	11600000000	50100000	1250000	75900	0	2-ketogluconate 6-phosphate reductase
A0A0C7KN52|A0A0C7KN52_KLEPN	1550000000	302000000	1980000	0	0	2-oxoadipate dioxygenase/decarboxylase
A0A919HT14|A0A919HT14_KLEPN	125000000	382000000	5620000	6440000	7650000	2-oxoglutarate dehydrogenase E1 component
A0A2N5ABI5|A0A2N5ABI5_KLEVA	11847189	0	0	1800000	2200000	2-oxoglutarate dehydrogenase E1 component (Fragment)
A0A919LWG2|A0A919LWG2_KLEPN	74009254	0	0	114000	170000	3'(2'),5'-bisphosphate nucleotidase
A0A927D8Q3|A0A927D8Q3_KLEPN	126699066	0	1910000	0	0	3'(2'),5'-bisphosphate nucleotidase CysQ
A0A2J4XZ53|A0A2J4XZ53_9ENTR	6673441	0	0	77400	108000	3'(2'),5'-bisphosphate nucleotidase CysQ (Fragment)
A0A094Y6I2|A0A094Y6I2_KLEPN	1120000000	32500000	811000	287000	0	3,4-dihydroxy-2-butanone 4-phosphate synthase
A0A8D6Q0F7|A0A8D6Q0F7_KLEPN	1660000000	73000000	55400000	22600000	28800000	30S ribosomal protein S1
A0A483FVT9|A0A483FVT9_KLEPN	10238933	0	405000	0	0	30S ribosomal protein S12 methylthiotransferase accessory factor YcaO
A0A377VYX2|A0A377VYX2_KLEPN	1020000000	583000000	7630000	2140000	4560000	30S ribosomal protein S3
A0A2N5A1V8|A0A2N5A1V8_KLEVA	9201313	0	0	0	4390000	30S ribosomal protein S3 (Fragment)
A0A377VWN1|A0A377VWN1_KLEPN	990984	0	0	3710000	5260000	30S ribosomal protein S5
A0A377XIR5|A0A377XIR5_KLEPN	8710182	0	6710000	0	0	30S ribosomal protein S6
W8VGZ3|W8VGZ3_KLEPN	6390000000	12500000	138000	0	0	3-carboxy-cis,cis-muconate cycloisomerase
A0AAW8XSJ8|A0AAW8XSJ8_9ENTR	171000000	374000000	4340000	1360000	1500000	3D-(3,5/4)-trihydroxycyclohexane-1,2-dione acylhydrolase (Decyclizing)
A0A2J5Q772|A0A2J5Q772_9ENTR	7162381	0	0	386000	341000	3D-(3,5/4)-trihydroxycyclohexane-1,2-dione acylhydrolase (Decyclizing) (Fragment)
W8V177|W8V177_KLEPN	14801297	0	0	1360000	1500000	3D-(3,5/4)-trihydroxycyclohexane-1,2-dione hydrolase
A0A486RMN8|A0A486RMN8_KLEPN	10300000000	30700000	0	0	0	3-dehydroquinate dehydratase
A0A378AYX6|A0A378AYX6_KLEPN	149000000	151000000	2010000	0	0	3-deoxy-8-phosphooctulonate synthase
A0A378B5Y4|A0A378B5Y4_KLEPN	50947227	0	136000	0	0	3-deoxy-D-manno-octulosonate 8-phosphate phosphatase KdsC
A0A377TSN6|A0A377TSN6_KLEPN	856000000	21800000	547000	0	117000	3-deoxy-manno-octulosonate cytidylyltransferase
A0ABD7GS22|A0ABD7GS22_9ENTR	131000000	326000000	4370000	85600	71200	3-hydroxy-5-phosphonooxypentane-2,4-dione thiolase
A0A2J4PSM6|A0A2J4PSM6_9ENTR	9745006	0	0	162000	297000	3-hydroxy-5-phosphonooxypentane-2,4-dione thiolase (Fragment)
A0A2J5PPE3|A0A2J5PPE3_9ENTR	12700000000	393000000	1840000	96400	128000	3-hydroxy-5-phosphonooxypentane-2,4-dione thiolase LsrF (Fragment)
A0A2X3END5|A0A2X3END5_KLEPN	105157074	0	914000	0	0	3-hydroxyacyl-[acyl-carrier-protein] dehydratase FabA
A0A1Y0Q5P2|A0A1Y0Q5P2_KLEPN	12138434	0	1610000	0	0	3-hydroxydecanoyl-[acyl-carrier-protein] dehydratase
A0A486SBJ1|A0A486SBJ1_KLEPN	5160000000	6760000	51000	0	44100	3-ketoacyl-CoA thiolase
A0A2N4W173|A0A2N4W173_9ENTR	1360000000	237000000	585000	132000	366000	3-mercaptopyruvate sulfurtransferase
A0A919HT57|A0A919HT57_KLEPN	773000000	6310000	158000	0	0	3-methyl-2-oxobutanoate hydroxymethyltransferase
A0A223UHZ1|A0A223UHZ1_9ENTR	773000000	8200000	0	0	0	3-octaprenyl-4-hydroxybenzoate carboxy-lyase
A0A377XUJ9|A0A377XUJ9_KLEPN	143000000	314000000	0	2410000	0	3-oxoacyl-[acyl-carrier-protein] reductase
A0A2J5PD68|A0A2J5PD68_9ENTR	10913073	0	0	1400000	0	3-oxoacyl-[acyl-carrier-protein] reductase (Fragment)
A0A9P0VA32|A0A9P0VA32_KLEVA	1150000000	56500000	768000	0	0	3-oxoacyl-[acyl-carrier-protein] reductase FabG
A0A2J4R425|A0A2J4R425_9ENTR	9250000000	152000000	2380000	1090000	1580000	3-oxoacyl-[acyl-carrier-protein] synthase 1
A0A2J4YPZ9|A0A2J4YPZ9_9ENTR	11149562	0	0	1300000	1710000	3-oxoacyl-[acyl-carrier-protein] synthase 1 (Fragment)
A0A2J5PI14|A0A2J5PI14_9ENTR	1200000000	178000000	2370000	95300	1240000	3-oxoacyl-[acyl-carrier-protein] synthase 2
A0A2J4Z817|A0A2J4Z817_9ENTR	5160000000	3130000	0	267000	42200	3-oxoacyl-ACP reductase
A0A2J4XV51|A0A2J4XV51_9ENTR	96733665	0	0	2020000	0	3-oxoacyl-ACP reductase FabG (Fragment)
A0A377U1Y9|A0A377U1Y9_KLEPN	725000000	65500000	964000	741000	679000	3-oxoacyl-ACP synthase
A0A2N5A4S4|A0A2N5A4S4_KLEVA	7244978	0	0	770000	981000	3-oxoacyl-ACP synthase (Fragment)
A0A483HMU2|A0A483HMU2_KLEPN	6390000000	12500000	138000	0	0	3-oxoadipate enol-lactonase
A0A2N5A392|A0A2N5A392_KLEVA	6390000000	12500000	116000	0	0	3-oxoadipate enol-lactonase (Fragment)
A0A0K0VM04|A0A0K0VM04_9CAUD	49339504	0	0	149000	0	3'-phosphatase, 5'-polynucleotide kinase
A0ABD7GZM3|A0ABD7GZM3_9ENTR	707000000	6500000	0	0	0	3-phosphoserine/phosphohydroxythreonine transaminase
A0A8D6PVX4|A0A8D6PVX4_KLEPN	11000000000	8610000	248000	151000	0	3-phosphoshikimate 1-carboxyvinyltransferase
A0A2J4R6N7|A0A2J4R6N7_9ENTR	49139812	0	0	52500	0	3-phosphoshikimate 1-carboxyvinyltransferase (Fragment)
A0A378CJT4|A0A378CJT4_KLEPN	773000000	8200000	131000	0	81600	3-polyprenyl-4-hydroxybenzoate carboxy-lyase
A0A378FSV3|A0A378FSV3_KLEPN	10000000000	47400000	402000	132000	128000	3'-to-5' exoribonuclease RNase R
A0A2X3CGR6|A0A2X3CGR6_KLEPN	7520000000	10400000	0	107000	0	4-alpha-glucanotransferase
A0A2N4Z3V2|A0A2N4Z3V2_KLEVA	849000000	10400000	0	107000	0	4-alpha-glucanotransferase (Fragment)
A0A919HWH0|A0A919HWH0_KLEPN	5038321	0	0	0	62900	4-alpha-L-fucosyltransferase
A0A2X3EWP0|A0A2X3EWP0_KLEPN	1090000000	174000000	2050000	0	80800	4-aminobutyraldehyde dehydrogenase
W8UB16|W8UB16_KLEPN	1440000000	194000000	2030000	472000	0	4-aminobutyrate aminotransferase
A0A9P0V6N7|A0A9P0V6N7_KLEVA	1440000000	194000000	2030000	472000	0	4-aminobutyrate aminotransferase PuuE (Fragment)
A0A249WK04|A0A249WK04_9ENTR	9450000	104000000	1220000	329000	0	4-aminobutyrate--2-oxoglutarate transaminase
A0A2N5AM52|A0A2N5AM52_KLEVA	909000000	85800000	1250000	292000	0	4-aminobutyrate--2-oxoglutarate transaminase (Fragment)
A0A9Q4Y9I4|A0A9Q4Y9I4_KLEPN	675000000	23400000	0	87100	0	4Fe-4S binding protein (Fragment)
A0A919LM92|A0A919LM92_KLEPN	49560894	0	0	0	28700	4Fe-4S ferredoxin-type domain-containing protein
A0A919HRD1|A0A919HRD1_KLEPN	1230000000	22200000	546000	910000	1790000	4Fe-4S Mo/W bis-MGD-type domain-containing protein
A0AAE3RFQ2|A0AAE3RFQ2_9ENTR	1610000000	159000000	4030000	1010000	4020000	4-hydroxy-3-methylbut-2-en-1-yl diphosphate synthase (flavodoxin)
A0ABD7GVF6|A0ABD7GVF6_9ENTR	1180000000	214000000	2840000	1150000	1090000	4-hydroxy-tetrahydrodipicolinate synthase
A0A2N4Z266|A0A2N4Z266_KLEVA	1140000000	255000000	3050000	684000	948000	4-hydroxy-tetrahydrodipicolinate synthase (Fragment)
A0A2X3FS65|A0A2X3FS65_KLEPN	704000000	9570000	212000	8950	0	4-keto-6-deoxy-N-Acetyl-D-hexosaminyl-(Lipid carrier) aminotransferase
A0A919LWZ6|A0A919LWZ6_KLEPN	1170000000	43100000	0	314000	345000	4-phosphoerythronate dehydrogenase
A0A2J4YN14|A0A2J4YN14_9ENTR	7730000000	26500000	0	0	169000	4-phosphoerythronate dehydrogenase (Fragment)
A0A2N4Z2B6|A0A2N4Z2B6_KLEVA	9855817	0	0	128000	253000	4-phosphoerythronate dehydrogenase PdxB (Fragment)
A0A0J2HKP9|A0A0J2HKP9_9ENTR	5160000000	13700000	0	91900	0	5'/3'-nucleotidase SurE
A0A2X3HJS8|A0A2X3HJS8_KLEPN	867000000	862000000	11500000	8410000	11100000	50S ribosomal protein L10
A0A2N5A1W1|A0A2N5A1W1_KLEVA	651000000	300000000	3620000	3760000	4900000	50S ribosomal protein L16 (Fragment)
A0A2X3CUT3|A0A2X3CUT3_KLEPN	515000000	179000000	3680000	4050000	4320000	50S ribosomal protein L22
A0A447S3L7|A0A447S3L7_KLEPN	7730000000	76400000	0	367000	444000	50S ribosomal protein L25
A0A2N5AK13|A0A2N5AK13_KLEVA	1350000000	1170000000	14500000	12900000	14800000	50S ribosomal protein L3 (Fragment)
A0A2J5Q2Z7|A0A2J5Q2Z7_9ENTR	911000000	60600000	0	0	2470000	50S ribosomal protein L30 (Fragment)
A0A0H3GLG0|A0A0H3GLG0_KLEPH	1040000000	206000000	1090000	1290000	2950000	50S ribosomal protein L31
A0A2X3CBV1|A0A2X3CBV1_KLEPN	6895725	0	0	1400000	0	50S ribosomal protein L4
A0A377XLS3|A0A377XLS3_KLEPN	1070000000	424000000	5380000	8270000	12200000	50S ribosomal protein L5
A0A2J5PWP8|A0A2J5PWP8_9ENTR	1070000000	424000000	5380000	8270000	12200000	50S ribosomal protein L5 (Fragment)
A0AAW8AQV4|A0AAW8AQV4_KLEPN	811000000	554000000	6200000	7760000	7850000	50S ribosomal protein L6 (Fragment)
A0A377ZX29|A0A377ZX29_KLEPN	1520000000	222000000	2690000	1390000	1520000	50S ribosomal subunit assembly factor BipA
A0A9P0Y9T2|A0A9P0Y9T2_KLEVA	1640000000	285000000	3870000	2150000	2060000	50S ribosomal subunit assembly factor BipA (Fragment)
A0A919LQI4|A0A919LQI4_KLEPN	709000000	3810000	0	0	0	5'-3' exonuclease domain-containing protein
A0A4S5PHP9|A0A4S5PHP9_KLEPN	109752	0	0	0	100000	5-amino-6-(5-phospho-D-ribitylamino)uracil phosphatase YigB
A0A377VTB2|A0A377VTB2_KLEPN	11456242	0	0	863000	1170000	5-aminolevulinate synthase
A0A3P2EG82|A0A3P2EG82_KLEPN	162000000	406000000	5690000	0	0	5-aminovalerate transaminase
A0A422ZFU4|A0A422ZFU4_KLEPN	1510000000	116000000	1350000	630000	903000	5-dehydro-2-deoxygluconokinase
W8V183|W8V183_KLEPN	1240000000	147000000	0	0	200000	5-deoxyglucuronate isomerase
A0A2X3D1A5|A0A2X3D1A5_KLEPN	1310000000	159000000	0	0	272000	5-deoxy-glucuronate isomerase
A0A485U3C0|A0A485U3C0_KLEPN	1070000000	398000000	5180000	1320000	1920000	5-hydroxyisourate hydrolase
A0A486VYD8|A0A486VYD8_KLEPN	1560000000	132000000	1350000	630000	903000	5-keto-2-deoxygluconokinase
A0A336JDM7|A0A336JDM7_KLEPN	1050000000	23300000	0	0	0	5-methyltetrahydropteroyltriglutamate-homocysteine methyltransferase
A0A919LPS7|A0A919LPS7_KLEPN	1370000000	46700000	0	0	0	5-methyltetrahydropteroyltriglutamate--homocysteine methyltransferase
A0A2N5A8C9|A0A2N5A8C9_KLEVA	1340000000	54300000	0	0	0	5-methyltetrahydropteroyltriglutamate--homocysteine methyltransferase (Fragment)
A0AAN1Y8X9|A0AAN1Y8X9_9ENTR	130000000	107000000	1220000	63300	188000	5'-methylthioadenosine/S-adenosylhomocysteine nucleosidase
A0A923J713|A0A923J713_KLEPN	5160000000	13700000	0	91900	0	5'-nucleotidase
A0A4P0XYK8|A0A4P0XYK8_KLEPN	7030000000	166000000	2550000	538000	615000	6,7-dimethyl-8-ribityllumazine synthase
A0A378AYR8|A0A378AYR8_KLEPO	1620000000	1120000000	20400000	35800000	48000000	60 kDa chaperonin
A0A1Y6M4G6|A0A1Y6M4G6_KLEPN	5160000000	155000000	1750000	1280000	1350000	6'-N-acetyltransferase partial
A0ABD7GVP9|A0ABD7GVP9_9ENTR	1510000000	550000000	6020000	2190000	4430000	6-phospho-alpha-glucosidase
A0A2N5AAB1|A0A2N5AAB1_KLEVA	1480000000	863000000	640000	0	8200000	6-phospho-alpha-glucosidase (Fragment)
A0A2X3EU43|A0A2X3EU43_KLEPN	1040000000	43400000	1270000	54300	166000	6-phosphofructokinase
A0A378B022|A0A378B022_KLEPN	1010000000	50400000	1120000	24500	122000	6-phosphofructokinase class II
A0A2J5PC92|A0A2J5PC92_9ENTR	1020000000	152000000	2310000	98000	261000	6-phosphofructokinase II (Fragment)
A0A377WLW2|A0A377WLW2_KLEPN	12800000000	284000000	3410000	0	1710000	6-phosphogluconate dehydrogenase
A0A423A032|A0A423A032_KLEPN	773000000	238000000	2800000	0	0	6-phosphogluconate dehydrogenase (Fragment)
A0A939NIN6|A0A939NIN6_KLEPN	1070000000	77500000	1230000	239000	0	6-phosphogluconate dehydrogenase NADP-binding domain-containing protein
A0A486NI69|A0A486NI69_KLEPN	1830000000	1100000000	14000000	0	4680000	6-phosphogluconate dehydrogenase, decarboxylating
A0A9Q5ZTT6|A0A9Q5ZTT6_KLEPN	1710000000	775000000	9750000	257000	3550000	6-phosphogluconate dehydrogenase, decarboxylating (Fragment)
A0A939SUB2|A0A939SUB2_KLEPN	7730000000	58600000	716000	56400	0	6-phosphogluconolactonase
A0A2N5A4H8|A0A2N5A4H8_KLEVA	11400000000	209000000	3360000	188000	578000	6-phosphogluconolactonase (Fragment)
A0A927HX82|A0A927HX82_KLEPN	50201363	0	0	0	55200	7-carboxy-7-deazaguanine synthase
A0A2N4Z1P1|A0A2N4Z1P1_KLEVA	50201363	0	0	0	55200	7-carboxy-7-deazaguanine synthase QueE (Fragment)
A0ABD7GP51|A0ABD7GP51_9ENTR	7650000000	13700000	657000	723000	0	AAA family ATPase (Fragment)
A0A919LU24|A0A919LU24_KLEPN	14532292	0	0	2660000	4730000	AAA+ ATPase domain-containing protein
A0A8D6Q5I6|A0A8D6Q5I6_KLEPN	1360000000	160000000	2190000	1070000	682000	AAA-like domain protein
A0A3S4HT45|A0A3S4HT45_KLEPN	1110000000	213000000	2730000	87900	2530000	ABC transporter
A0A919LSJ7|A0A919LSJ7_KLEPN	9430000000	16800000	0	205000	0	ABC transporter arginine-binding protein 1
A0ABD7GZC1|A0ABD7GZC1_9ENTR	5160000000	5570000	458000	0	349000	ABC transporter ATP-binding protein
A0A2N5A7J9|A0A2N5A7J9_KLEVA	48590553	0	0	161000	171000	ABC transporter ATP-binding protein (Fragment)
A0A919HUG8|A0A919HUG8_KLEPN	1660000000	585000000	7860000	110000	464000	ABC transporter domain-containing protein
A0A377ZAI3|A0A377ZAI3_KLEPO	945000000	11400000	222000	0	227000	ABC transporter multidrug efflux pump
A6TA95|A6TA95_KLEP7	1850000000	359000000	6770000	8300000	12100000	ABC transporter periplasmic binding protein
W8UUF3|W8UUF3_KLEPN	1520000000	98500000	1810000	506000	0	ABC transporter periplasmic binding protein ydcS
A6TAF6|A6TAF6_KLEP7	6420106	0	0	132000	0	ABC transporter periplasmic solute-binding protein
A0A2X3DB87|A0A2X3DB87_KLEPN	9844355	0	0	0	827000	ABC transporter periplasmic substrate-binding protein
A0A0W8AQT6|A0A0W8AQT6_KLEPN	1030000000	58700000	0	0	0	ABC transporter permease
A0AAX1WMW9|A0AAX1WMW9_9ENTR	1160000000	35300000	934000	94500	233000	ABC transporter substrate-binding protein
A0A2N5AAW7|A0A2N5AAW7_KLEVA	172000000	373000000	4350000	1230000	2500000	ABC transporter substrate-binding protein (Fragment)
B5Y1Q1|B5Y1Q1_KLEP3	5160000000	2120000	0	110000	0	ABC transporter, ATP-binding protein
A0A919HPD6|A0A919HPD6_KLEPN	5160000000	3660000	1510000	460000	0	ABC transporter, periplasmic spermidine putrescine-binding protein PotD
B5XWB5|B5XWB5_KLEP3	1820000000	346000000	6510000	8220000	11800000	ABC transporter, periplasmic substrate-binding protein
W9B9R0|W9B9R0_KLEPN	1850000000	359000000	6770000	8300000	12100000	ABC transporter, periplasmmic iron binding protein
B5XP81|B5XP81_KLEP3	6174814	0	0	249000	327000	ABC transporter, quaternary amine uptake transporter (QAT) family, substrate-binding protein
A0A2J5Q8T1|A0A2J5Q8T1_9ENTR	87360825	0	0	249000	380000	ABC-F family ATPase (Fragment)
A0A3P2EJA2|A0A3P2EJA2_KLEPN	87906784	0	0	125000	291000	ABC-transporter extension domain-containing protein
A0ABD7NL64|A0ABD7NL64_KLEPN	1050000000	16600000	255000	456000	863000	ABC-type amino acid transport/signal transduction systems periplasmic component
A6T746|A6T746_KLEP7	5160000000	3840000	0	0	0	ABC-type transport auxiliary lipoprotein component domain-containing protein
A0A2N5A5E7|A0A2N5A5E7_KLEVA	5160000000	3840000	0	0	0	ABC-type transport auxiliary lipoprotein component domain-containing protein (Fragment)
G7RUW5|G7RUW5_KLEPN	1820000000	680000000	5650000	4000000	4270000	Abortive phage-resistance protein/transporter
A0ABD7GYY8|A0ABD7GYY8_9ENTR	1220000000	142000000	2270000	2330000	1610000	Acetate kinase
A0A2J4PLY1|A0A2J4PLY1_9ENTR	1110000000	345000000	3780000	3600000	2810000	Acetate kinase (Fragment)
A0A377URY1|A0A377URY1_KLEPN	1700000000	219000000	3150000	1260000	782000	Acetate--CoA ligase
A6THJ1|A6THJ1_KLEP7	171000000	374000000	4340000	1360000	1500000	Acetolactate synthase large subunit
A6T6I0|A6T6I0_KLEP7	12004456	0	0	0	283000	Acetyl-CoA carboxylase
A0A2N5A6D8|A0A2N5A6D8_KLEVA	1390000000	423000000	2190000	3520000	831000	Acetyl-CoA carboxylase biotin carboxylase subunit (Fragment)
A0A2J4YY03|A0A2J4YY03_9ENTR	886004	0	0	838000	668000	Acetyl-CoA carboxylase carboxyl transferase subunit beta (Fragment)
A0A2X3GMJ2|A0A2X3GMJ2_KLEPN	886004	0	0	838000	668000	Acetyl-CoA carboxylase subunit beta
A0A919HW93|A0A919HW93_KLEPN	8313912	0	0	910000	0	acetyl-CoA carboxytransferase
A0A2N5AGJ7|A0A2N5AGJ7_KLEVA	12439626	0	0	2330000	2050000	acetyl-CoA carboxytransferase (Fragment)
A0A8D6T4E5|A0A8D6T4E5_KLEPN	14553816	0	0	14400000	3430000	Acetyl-coenzyme A carboxylase carboxyl transferase subunit alpha
A0A0F0XZU2|A0A0F0XZU2_9ENTR	10565193	0	0	1290000	747000	Acetyl-coenzyme A carboxylase carboxyl transferase subunit beta
A0A9Q8CAM6|A0A9Q8CAM6_KLEPN	190000000	319000000	3750000	1850000	1180000	Acetyl-coenzyme A synthetase
A0A2N5AAN0|A0A2N5AAN0_KLEVA	1540000000	79900000	766000	810000	298000	Acetyl-coenzyme A synthetase (Fragment)
A0A6G4M394|A0A6G4M394_KLEPN	133000000	47400000	595000	0	659000	Acetylornithine/succinyldiaminopimelate aminotransferase
A0A377WPY2|A0A377WPY2_KLEPN	5160000000	21100000	828000	17600	0	Acetyltransferase
A0A483G2U4|A0A483G2U4_KLEPN	1910000000	1090000000	13700000	6250000	9080000	Acetyltransferase component of pyruvate dehydrogenase complex
B5Y0A9|B5Y0A9_KLEP3	9380000000	24300000	428000	0	0	Acetyltransferase, GNAT family
A0A249WQZ3|A0A249WQZ3_9ENTR	9450000000	486000000	5810000	8020000	12700000	Acid phosphatase
A0A2J4Y783|A0A2J4Y783_9ENTR	9450000000	486000000	5810000	8020000	12700000	acid phosphatase (Fragment)
A0A377XM01|A0A377XM01_KLEPN	1020000000	32800000	0	234000	439000	Acid phosphatase/phosphotransferase
A0A919HXX7|A0A919HXX7_KLEPN	140000000	559000000	7160000	1500000	2570000	Aconitase B swivel domain-containing protein
A0AAW8AT97|A0AAW8AT97_KLEPN	49339504	0	0	226000	252000	Aconitase family protein (Fragment)
A0A919HT84|A0A919HT84_KLEPN	1690000000	769000000	10500000	3180000	4240000	Aconitase/3-isopropylmalate dehydratase large subunit alpha/beta/alpha domain-containing protein
A0A486SD56|A0A486SD56_KLEPN	2090000000	68100000	22300000	1320000	1430000	Aconitate hydratase
A0A2N4YY25|A0A2N4YY25_KLEVA	1230000000	68100000	8260000	655000	0	aconitate hydratase (Fragment)
A0A919LMF7|A0A919LMF7_KLEPN	13147989	0	0	749000	0	Aconitate hydratase A
A0A483MCR8|A0A483MCR8_KLEPN	2150000000	2070000000	26600000	7030000	9760000	Aconitate hydratase B
A0A2J4Y1V6|A0A2J4Y1V6_9ENTR	683000000	10800000	1110000	785000	283000	Aconitate hydratase B (Fragment)
A0A0H3GP47|A0A0H3GP47_KLEPH	1670000000	280000000	3200000	9040000	16400000	Acridine efflux pump
W8UZ91|W8UZ91_KLEPN	1670000000	280000000	3200000	9040000	16400000	Acriflavin resistance periplasmic protein
A0A9P0UQV5|A0A9P0UQV5_KLEVA	1140000000	56400000	1390000	735000	849000	Acrylyl-CoA reductase AcuI
A6TDS7|A6TDS7_KLEP7	1460000000	388000000	0	5210000	8250000	Actin
A6T7U1|A6T7U1_KLEP7	1430000000	505000000	14200000	3850000	3530000	Activator of ntrL protein
A0A7H4MEU2|A0A7H4MEU2_KLEVA	5160000000	11600000	173000	125000	166000	Activity regulator of membrane protease YbbK
A0AAN1Y6E2|A0AAN1Y6E2_9ENTR	934000000	1260000000	34400000	11900000	17000000	Acyl carrier protein
A0A927HK40|A0A927HK40_KLEPN	1180000000	85900000	1430000	1440000	2050000	Acyl-CoA thioester hydrolase
A0A2N5AEC7|A0A2N5AEC7_KLEVA	4833995	0	0	65700	144000	Acyl-CoA thioesterase (Fragment)
A0AB73VYY8|A0AB73VYY8_KLEPN	9360000000	21000000	435000	0	0	Acyl-CoA thioesterase 2
A0A377W860|A0A377W860_KLEPN	7600000000	19900000	379000	0	0	Acyl-CoA thioesterase II
A0A2J4Y071|A0A2J4Y071_9ENTR	5160000000	12400000	194000	0	0	Acyl-CoA thioesterase II (Fragment)
A0A919HVL5|A0A919HVL5_KLEPN	5160000000	12400000	194000	0	0	Acyl-CoA thioesterase-like N-terminal HotDog domain-containing protein
A6TGR4|A6TGR4_KLEP7	1010000000	20000000	313000	0	0	Acyltransferase
A0A2X1QML4|A0A2X1QML4_KLEPN	73021355	0	0	0	26600	Adenine phosphoribosyltransferase
A0A377W876|A0A377W876_KLEPN	6801754	0	0	0	47400	Adenine-specific DNA-methyltransferase
A0A378AZT6|A0A378AZT6_KLEPO	49339504	0	0	66200	0	Adenosine-3'(2'),5'-bisphosphate nucleotidase
A0A377ZJ84|A0A377ZJ84_KLEPN	10700000000	58100000	674000	63300	188000	adenosylhomocysteine nucleosidase
A0A483LKX9|A0A483LKX9_KLEPN	134000000	322000000	4960000	1630000	2410000	Adenylate kinase
A0A2J4ZMA5|A0A2J4ZMA5_9ENTR	1210000000	287000000	0	1330000	1820000	Adenylate kinase (Fragment)
W8UJV7|W8UJV7_KLEPN	13829654	0	0	1190000	1860000	Adenylosuccinate lyase
A0A2J4YDK7|A0A2J4YDK7_9ENTR	1003487	0	0	426000	542000	Adenylosuccinate lyase (Fragment)
A0A919HRT2|A0A919HRT2_KLEPN	97583275	0	0	446000	0	Adenylosuccinate lyase PurB C-terminal domain-containing protein
A0A0W8AQM1|A0A0W8AQM1_KLEPN	1730000000	510000000	6310000	3900000	4940000	Adenylosuccinate synthetase
A0A2J5P9C3|A0A2J5P9C3_9ENTR	1160000000	957000000	10100000	2390000	2930000	ADP-forming succinate--CoA ligase subunit beta (Fragment)
A0A378A5W0|A0A378A5W0_KLEPN	12096624	0	0	2620000	1220000	ADP-heptose synthase
Q93K50|Q93K50_KLEPN	1440000000	439000000	4550000	0	1520000	ADP-L-glycero-D-manno-heptose 6-epimerase (Fragment)
Q4QTN4|Q4QTN4_KLEPN	1670000000	851000000	9240000	970000	3880000	ADP-L-glycero-D-manno-heptose-6-epimerase
A0A333FWJ7|A0A333FWJ7_KLEPN	72100000	28200000	0	0	1990000	Aerobic glycerol-3-phosphate dehydrogenase
A0A0G3R5D6|A0A0G3R5D6_KLEPN	1480000000	10600000	6050000	2520000	2430000	Aerobic respiration control protein ArcA
W8UE83|W8UE83_KLEPN	9231996	0	0	0	67800	Aerobic respiration control sensor protein
A0A2X3CQ08|A0A2X3CQ08_KLEPN	5033703	0	0	0	39200	Aerobic respiration control sensor protein arcB
A0A2N5A992|A0A2N5A992_KLEVA	5033703	0	0	0	39200	Aerobic respiration two-component sensor histidine kinase ArcB (Fragment)
A0A447RR64|A0A447RR64_KLEPN	9450000000	140000000	1610000	0	746000	Agmatinase
A0A377WRQ2|A0A377WRQ2_KLEPN	1320000000	137000000	761000	0	136000	AKR5C
A0A483VJ54|A0A483VJ54_KLEPN	908000000	21500000	0	0	0	Alanine racemase
A0A4P0Y9Y4|A0A4P0Y9Y4_KLEPN	908000000	21500000	0	0	0	Alanine racemase, catabolic
A0ABD7GXA7|A0ABD7GXA7_9ENTR	145000000	239000000	3930000	1550000	1940000	Alanine--tRNA ligase
A0A2J4XUZ5|A0A2J4XUZ5_9ENTR	11800000000	95400000	1520000	554000	648000	Alanine--tRNA ligase (Fragment)
A0A2J4QWK4|A0A2J4QWK4_9ENTR	1360000000	1210000000	15400000	1520000	2090000	alcohol dehydrogenase
A0A2J4ZUN3|A0A2J4ZUN3_9ENTR	8988129	0	0	64000	0	Alcohol dehydrogenase (Fragment)
B5Y2R7|B5Y2R7_KLEP3	8988129	0	0	64000	110000	alcohol dehydrogenase (NADP(+))
W8UCU7|W8UCU7_KLEPN	10200000000	43600000	0	0	0	Alcohol dehydrogenase [NADP+]
A0A2J4YW41|A0A2J4YW41_9ENTR	1290000000	1140000000	14800000	1460000	2000000	Alcohol dehydrogenase AdhP (Fragment)
A0A422VL50|A0A422VL50_KLEPN	10200000000	43600000	0	182000	0	Alcohol dehydrogenase catalytic domain-containing protein
A0A9P0V1U0|A0A9P0V1U0_KLEVA	1140000000	16100000	472000	0	0	Alcohol dehydrogenase YqhD
A0A919HTU0|A0A919HTU0_KLEPN	5041817	0	0	0	60900	Alcohol dehydrogenase-like C-terminal domain-containing protein
A0A919LWG4|A0A919LWG4_KLEPN	885000000	19200000	874000	431000	511000	Alcohol dehydrogenase-like N-terminal domain-containing protein
A0A377TXU6|A0A377TXU6_KLEPN	1340000000	121000000	2250000	476000	360000	Aldehyde dehydrogenase
A0A2J4QCP3|A0A2J4QCP3_9ENTR	47951965	0	0	169000	195000	Aldehyde dehydrogenase (Fragment)
B5Y2E4|B5Y2E4_KLEP3	1730000000	81000000	80200	1090000	704000	Aldehyde dehydrogenase (NAD) family protein
A0A0H3GS16|A0A0H3GS16_KLEPH	1020904	0	0	515000	543000	Aldehyde dehydrogenase B (Lactaldehyde dehydrogenase)
A0A919HMJ9|A0A919HMJ9_KLEPN	7730000000	45100000	719000	39300	111000	Aldehyde dehydrogenase domain-containing protein
A0A2J4YWQ9|A0A2J4YWQ9_9ENTR	1250000000	217000000	0	0	0	Aldehyde dehydrogenase domain-containing protein (Fragment)
A0ABD7GVT6|A0ABD7GVT6_9ENTR	870000000	43600000	733000	1090000	704000	Aldehyde dehydrogenase family protein
A0ABD7GV10|A0ABD7GV10_9ENTR	5150000000	0	84100	39300	58100	Aldehyde dehydrogenase PuuC
A0AAN1Y151|A0AAN1Y151_9ENTR	1380000000	33900000	774000	0	0	Aldehyde reductase
A0A9P0VA60|A0A9P0VA60_KLEVA	10200000000	43600000	0	0	0	Aldehyde reductase YahK
A0A202LDC5|A0A202LDC5_KLEPN	681000000	24500000	0	0	0	Aldehyde-activating protein
A0A2J4Y0J8|A0A2J4Y0J8_9ENTR	5160000000	24500000	0	0	0	Aldehyde-activating protein (Fragment)
A0A486RED2|A0A486RED2_KLEPN	2190000000	2470000000	34700000	11500000	18600000	Aldehyde-alcohol dehydrogenase
A0A483N8Q2|A0A483N8Q2_KLEPN	1320000000	136000000	2510000	433000	282000	Aldo/keto reductase
A0A939NSU0|A0A939NSU0_KLEPN	49091293	0	0	97900	0	Aldoketomutase
A0A927HVD5|A0A927HVD5_KLEPN	7730000000	162000000	2290000	0	169000	Aldolase
A0ABD7GZB7|A0ABD7GZB7_9ENTR	101891945	0	0	423000	0	Alkene reductase
A0A2N4YR11|A0A2N4YR11_KLEVA	59577896	0	0	242000	0	Alkene reductase (Fragment)
W8UNQ9|W8UNQ9_KLEPN	1520000000	2590000000	37400000	6170000	9600000	Alkyl hydroperoxide reductase C
A0A2J5P2U2|A0A2J5P2U2_9ENTR	773000000	507000000	8410000	1830000	3090000	Alkyl hydroperoxide reductase C (Fragment)
A0A7X1LMG2|A0A7X1LMG2_KLEPN	162000000	1660000000	13700000	4300000	7210000	Alkyl hydroperoxide reductase protein C22
A0A2N5ACN5|A0A2N5ACN5_KLEVA	1590000000	1590000000	13700000	3020000	5590000	Alkyl hydroperoxide reductase protein C22 (Fragment)
A0A378FMQ3|A0A378FMQ3_KLEPN	12100000000	83900000	1090000	0	128000	Alkyl hydroperoxide reductase protein F
A0A2X3D671|A0A2X3D671_KLEPN	1030000000	234000000	3690000	1280000	0	Alkyl hydroperoxide reductase subunit C-like protein
A0ABD7GTK8|A0ABD7GTK8_9ENTR	12300000000	86400000	1250000	894000	1170000	Alkyl hydroperoxide reductase subunit F
A0A2J5NLA5|A0A2J5NLA5_9ENTR	10100000000	37800000	607000	0	0	Alkyl hydroperoxide reductase subunit F (Fragment)
A6T6A4|A6T6A4_KLEP7	939000000	27900000	0	0	0	Alpha helical protein
A0A377W7Z8|A0A377W7Z8_KLEPN	5160000000	24600000	2560000	1320000	2830000	Alpha,alpha-phosphotrehalase
A0A2J4ZQD4|A0A2J4ZQD4_9ENTR	49339504	0	0	121000	210000	Alpha,alpha-phosphotrehalase (Fragment)
A0ABD7GZN0|A0ABD7GZN0_9ENTR	94500000	113000000	2650000	515000	677000	Alpha,alpha-trehalase
A0AAW8XWS0|A0AAW8XWS0_9ENTR	10300000000	26000000	677000	6830000	812000	Alpha/beta hydrolase-fold protein
A0A1S2AM29|A0A1S2AM29_9ENTR	1180000000	99000000	924000	623000	509000	Alpha-1,4 glucan phosphorylase
A0A2J4YLB6|A0A2J4YLB6_9ENTR	1130000000	69900000	666000	153000	263000	Alpha-1,4 glucan phosphorylase (Fragment)
A0A486D0T0|A0A486D0T0_KLEPN	14837967	0	0	0	701000	Alpha-2-macroglobulin
A0A2J4ZUC3|A0A2J4ZUC3_9ENTR	110872734	0	0	0	397000	Alpha-2-macroglobulin (Fragment)
A0A0C7KBY0|A0A0C7KBY0_KLEPN	1420000000	118000000	1070000	0	0	Alpha-amylase
A0A2N5ABN9|A0A2N5ABN9_KLEVA	1200000000	90500000	1070000	0	0	Alpha-amylase (Fragment)
A0A919HYB3|A0A919HYB3_KLEPN	7398386	0	0	31200	52900	Alpha-amylase/branching enzyme C-terminal all beta domain-containing protein
A0A377TMQ9|A0A377TMQ9_KLEPN	5160000000	4190000	0	0	0	Alpha-aspartyl dipeptidase Peptidase E
A0A2J5NT77|A0A2J5NT77_9ENTR	1260000000	413000000	3150000	661000	994000	Alpha-D-glucose phosphate-specific phosphoglucomutase (Fragment)
A0A2J4PKQ9|A0A2J4PKQ9_9ENTR	119401886	0	0	2360000	2460000	Amidohydrolase
A0A0J2I4J4|A0A0J2I4J4_9ENTR	1630000000	197000000	4030000	1830000	3310000	Amino acid ABC transporter substrate-binding protein
A0AAW3G708|A0AAW3G708_KLEPN	1770000000	197000000	17100000	1830000	12800000	Amino acid transporter
A0A377XLT8|A0A377XLT8_KLEPN	1440000000	600000000	9350000	1990000	2780000	Aminoacyl-histidine dipeptidase
Q79PB9|Q79PB9_KLEPN	7710000000	9320000	0	195000	0	Aminoglycoside 3'-phosphotransferase
A0ABD7N9A9|A0ABD7N9A9_9ENTR	1250000000	283000000	6060000	3760000	3460000	Aminoglycoside N(6')-acetyltransferase (Amikacin resistance protein) (AAC(6'))
Q3MSJ4|Q3MSJ4_KLEPN	11600000000	128000000	4710000	1280000	1350000	Aminoglycoside N(6')-acetyltransferase type 1
V5NHI8|V5NHI8_KLEPN	11600000000	155000000	4710000	1280000	1400000	Aminoglycoside N(6')-acetyltransferase type 1 (Fragment)
A0ABD7H2L8|A0ABD7H2L8_9ENTR	1490000000	297000000	3740000	2110000	3380000	Aminoglycoside/multidrug transporter permease
A0A377VBE0|A0A377VBE0_KLEPN	1330000000	220000000	2390000	816000	994000	aminomethyltransferase
A0A919I6A7|A0A919I6A7_KLEPN	772000000	68200000	553000	479000	559000	Aminomethyltransferase C-terminal domain-containing protein
A0A919HZ12|A0A919HZ12_KLEPN	1030000000	79300000	0	0	0	Aminomethyltransferase folate-binding domain-containing protein
A0A377Z8N3|A0A377Z8N3_KLEPO	1500000000	47600000	1510000	500000	781000	Aminopeptidase B
A0A486GNP6|A0A486GNP6_KLEPN	170000000	242000000	4060000	509000	653000	Aminopeptidase N
A0A2J4Z8E8|A0A2J4Z8E8_9ENTR	96210655	0	0	500000	781000	Aminopeptidase PepB (Fragment)
A0A2J4RAB1|A0A2J4RAB1_9ENTR	1660000000	647000000	9520000	1730000	1590000	Aminotransferase
A0A2J4YHL6|A0A2J4YHL6_9ENTR	1660000000	647000000	9520000	1430000	1590000	Aminotransferase (Fragment)
A0A919HZ93|A0A919HZ93_KLEPN	1070000000	186000000	2880000	405000	683000	Aminotransferase class I/classII large domain-containing protein
A0A3N0KXS6|A0A3N0KXS6_KLEPN	937000000	8300000	217000	0	0	Aminotransferase class I/II-fold pyridoxal phosphate-dependent enzyme
A6TF78|A6TF78_KLEP7	1440000000	194000000	2030000	472000	0	Aminotransferase class-III
A0ABD7GT47|A0ABD7GT47_9ENTR	1180000000	106000000	1560000	448000	399000	Ammonia-dependent NAD(+) synthetase
A0A377WN55|A0A377WN55_KLEPN	1340000000	150000000	2040000	155000	307000	AMP nucleosidase
A0A2J4XZ22|A0A2J4XZ22_9ENTR	12000000000	103000000	1780000	0	154000	AMP nucleosidase (Fragment)
A0A919HX42|A0A919HX42_KLEPN	1310000000	17900000	449000	262000	137000	AMP-binding enzyme C-terminal domain-containing protein
A0A919HUI1|A0A919HUI1_KLEPN	941000000	70800000	1130000	129000	136000	AMP-dependent synthetase/ligase domain-containing protein
W8UMN4|W8UMN4_KLEPN	1530000000	68000000	0	1370000	0	Anaerobic dimethyl sulfoxide reductase chain A
A0ABD7URA8|A0ABD7URA8_KLEPN	880000000	11700000	0	0	0	Anaerobic dimethyl sulfoxide reductase chain B
A0AB74GP90|A0AB74GP90_KLEPN	157000000	82300000	1500000	1570000	1900000	Anaerobic dimethyl sulfoxide reductase subunit A
A0A486CY48|A0A486CY48_KLEPN	10300000000	24400000	0	87100	0	Anaerobic dimethyl sulfoxide reductase subunit B
A0A2X3FKD6|A0A2X3FKD6_KLEPN	8072751	0	0	66700	70800	Anaerobic ribonucleoside triphosphate reductase
A0ABD7H041|A0ABD7H041_9ENTR	8657384	0	0	66700	147000	Anaerobic ribonucleoside-triphosphate reductase
A0A2N5A6D6|A0A2N5A6D6_KLEVA	8072751	0	0	66700	48800	Anaerobic ribonucleoside-triphosphate reductase (Fragment)
A0A0W8ATY5|A0A0W8ATY5_KLEPN	1130000000	56400000	0	303000	510000	Ancillary SecYEG translocon subunit
A0A9P0V7A7|A0A9P0V7A7_KLEVA	10100000000	49900000	524000	600000	963000	Ancillary SecYEG translocon subunit (Fragment)
A0A2N4Z0A5|A0A2N4Z0A5_KLEVA	9450000000	41800000	325000	214000	376000	Ancillary SecYEG translocon subunit/Cell division coordinator CpoB TPR domain-containing protein (Fragment)
A0A2X3BJV2|A0A2X3BJV2_KLEPN	1070000000	64200000	0	1150000	1210000	Anhydromuropeptide permease
P07356|ANXA2_MOUSE	7720000000	2540000	0	0	0	Annexin A2
A0A0C5AJX4|A0A0C5AJX4_9CAUD	10770973	0	0	508000	1150000	Anti-CBASS protein Acb1-like N-terminal domain-containing protein
B5Y2T3|B5Y2T3_KLEP3	10700000000	123000000	1580000	530000	590000	AP endonuclease, family 2
W8UF43|W8UF43_KLEPN	7864146	0	0	496000	956000	Arac family regulator sefr
A0A0H3GM56|A0A0H3GM56_KLEPH	9430000000	16800000	0	205000	0	Arginine 3rd transport system periplasmic binding protein
A0A378CE87|A0A378CE87_KLEPN	9430000000	16800000	0	205000	0	Arginine ABC transporter
A0A2J4PCH6|A0A2J4PCH6_9ENTR	5080000000	7420000	0	369000	291000	Arginine ABC transporter substrate-binding protein
A0A2N5AHH2|A0A2N5AHH2_KLEVA	9430000000	16800000	0	565000	871000	Arginine ABC transporter substrate-binding protein (Fragment)
A0AAE4MLB9|A0AAE4MLB9_9ENTR	13024203	0	0	998000	1510000	Arginine ABC transporter substrate-binding protein ArtI
A0A0H3GQV6|A0A0H3GQV6_KLEPH	13024203	0	0	998000	1510000	Arginine ABC transporter, periplasmic arginine-binding protein ArtI
B5XYM4|B5XYM4_KLEP3	9430000000	16800000	0	0	0	Arginine ABC transporter, periplasmic arginine-binding protein ArtJ
A0A2X3FE08|A0A2X3FE08_KLEPN	1390000000	104000000	2040000	241000	539000	Arginine decarboxylase
A0A2J4Z8F6|A0A2J4Z8F6_9ENTR	1190000000	53400000	1290000	265000	303000	Arginine decarboxylase (Fragment)
W8VH13|W8VH13_KLEPN	6520695	0	0	0	217000	Arginine N-succinyltransferase
W8VHH3|W8VHH3_KLEPN	9430000000	16800000	0	998000	1510000	Arginine-binding protein
A0A377WN20|A0A377WN20_KLEPN	1460000000	118000000	1130000	667000	530000	Arginine--tRNA ligase
A0A2J5PDJ2|A0A2J5PDJ2_9ENTR	4890246	0	0	35200	569000	arginine--tRNA ligase (Fragment)
A0A2X3CQD5|A0A2X3CQD5_KLEPN	8910000000	14700000	349000	0	0	Argininosuccinate lyase
A0A378FVA7|A0A378FVA7_KLEPN	13940616	0	0	858000	126000	Argininosuccinate synthase
A0A2J5PNJ6|A0A2J5PNJ6_9ENTR	12821347	0	0	799000	756000	argininosuccinate synthase (Fragment)
A0ABD7MZ21|A0ABD7MZ21_9ENTR	104000000	50500000	608000	0	0	Aromatic amino acid aminotransferase
B5XZ78|B5XZ78_KLEP3	48948902	0	0	18200	0	Aromatic amino acid transport protein AroP
A0A919I811|A0A919I811_KLEPN	11700000000	209000000	4360000	567000	640000	Arsenate reductase
A0A486RTR4|A0A486RTR4_KLEPN	7090000000	1340000	0	0	0	Arsenical pump-driving ATPase
A0A0W8AX28|A0A0W8AX28_KLEPN	1040000000	9650000	0	334000	0	Arylsulfatase
A6TFC8|A6TFC8_KLEP7	9440000000	10400000	0	0	0	AsmA domain-containing protein
A0ABD7H2M1|A0ABD7H2M1_9ENTR	5160000000	3570000	0	0	0	AsmA family protein
W8UNL9|W8UNL9_KLEPN	945000000	26400000	0	109000	0	asparagine synthase (glutamine-hydrolyzing)
A0A2X1QXE5|A0A2X1QXE5_KLEPN	7730000000	21800000	0	76400	0	Asparagine synthetase B
A0A919LMY4|A0A919LMY4_KLEPN	1410000000	90400000	3630000	924000	1850000	Asparagine--tRNA ligase
A0A2N4YTN0|A0A2N4YTN0_KLEVA	1570000000	129000000	4130000	661000	1990000	Asparagine--tRNA ligase (Fragment)
A0A2X3E513|A0A2X3E513_KLEPN	7720000000	40100000	0	267000	560000	Asparaginyl-tRNA synthetase
A0A378BG24|A0A378BG24_KLEPN	1070000000	195000000	2680000	456000	460000	Aspartate aminotransferase
W9BPC3|W9BPC3_KLEPN	1440000000	122000000	1580000	1050000	1930000	Aspartate aminotransferase family protein
A0A2J4YFN4|A0A2J4YFN4_9ENTR	118000000	82900000	1430000	768000	505000	Aspartate aminotransferase family protein (Fragment)
A0A332NQ50|A0A332NQ50_KLEPN	1660000000	1640000000	21400000	3300000	5200000	Aspartate ammonia-lyase
A0A3S4KJU8|A0A3S4KJU8_KLEPN	10300000000	51700000	479000	0	0	Aspartate carbamoyltransferase
A0A2X3IUI5|A0A2X3IUI5_KLEPN	97595665	0	0	136000	0	aspartate kinase
A0A919HV27|A0A919HV27_KLEPN	67985146	0	0	0	81100	Aspartate/glutamate/uridylate kinase domain-containing protein
A0A2N4YXD2|A0A2N4YXD2_KLEVA	1140000000	87600000	1260000	0	175000	Aspartate--tRNA ligase (Fragment)
A0A2X3EII5|A0A2X3EII5_KLEPN	1710000000	274000000	3510000	996000	1300000	Aspartyl-tRNA synthetase
A0A0S3DM58|A0A0S3DM58_KLEPN	9243332	0	0	0	3070000	ATP synthase epsilon chain
A0A1Y0Q8H3|A0A1Y0Q8H3_KLEPN	1640000000	459000000	176000	103000	220000	ATP synthase gamma chain
A0A2N4YZL0|A0A2N4YZL0_KLEVA	1530000000	364000000	176000	103000	0	ATP synthase gamma chain (Fragment)
A0A0V9I722|A0A0V9I722_KLEPN	1910000000	2470000000	38000000	22500000	30000000	ATP synthase subunit alpha
A0A378FVA6|A0A378FVA6_KLEPN	966000000	397000000	4800000	5010000	7550000	ATP synthase subunit B
A0A9P0VFU9|A0A9P0VFU9_KLEVA	1610000000	824000000	11100000	10900000	16100000	ATP synthase subunit b (Fragment)
A0A0W8AN58|A0A0W8AN58_KLEPN	190000000	4860000000	59500000	42500000	5960000	ATP synthase subunit beta
A0A1Y0Q744|A0A1Y0Q744_KLEPN	1300000000	228000000	2840000	1290000	2290000	ATP synthase subunit delta
A0A2X3G9Q8|A0A2X3G9Q8_KLEPN	1370000000	241000000	34600	103000	220000	ATP synthase subunit gamma
A0A447RUX3|A0A447RUX3_KLEPN	1370000000	490000000	6730000	4720000	8690000	ATP:glycerol 3-phosphotransferase
A0A4P0YH78|A0A4P0YH78_KLEPN	753000000	2850000	2550000	1290000	858000	ATPase
A0A4D6DY21|A0A4D6DY21_9CAUD	7008714	0	0	530000	409000	ATPase domain protein
R4WBU9|R4WBU9_KLEPN	2210000000	2310000000	32700000	5130000	4050000	ATPase with chaperone activity
A0A486TYD9|A0A486TYD9_KLEPN	11200000000	404000000	5480000	724000	4050000	ATPase with chaperone activity, ATP-binding subunit
A0A939SWB5|A0A939SWB5_KLEPN	9001081	0	0	371000	305000	ATP-binding cassette domain-containing protein
A0A483RBY1|A0A483RBY1_KLEPN	76972916	0	0	482000	0	ATP-binding cassette domain-containing protein (Fragment)
A6T4S4|A6T4S4_KLEP7	5160000000	2120000	0	110000	0	ATP-binding component of a transport system
A0A919HSR5|A0A919HSR5_KLEPN	125000000	1320000000	14300000	3790000	4750000	ATP-citrate synthase/succinyl-CoA ligase C-terminal domain-containing protein
A0A5C2LKR7|A0A5C2LKR7_KLEPN	1100000000	101000000	1030000	127000	147000	ATP-cone domain-containing protein
A0A2J4Z3V3|A0A2J4Z3V3_9ENTR	59087906	0	0	16700	0	ATP-cone domain-containing protein (Fragment)
A0A378B936|A0A378B936_KLEPO	1440000000	378000000	6620000	1020000	1330000	ATP-dependent 6-phosphofructokinase
A0A377XTW8|A0A377XTW8_KLEPN	15003192	0	0	2250000	1190000	ATP-dependent Clp protease ATP-binding subunit
A0A2L1K8D1|A0A2L1K8D1_KLEPN	1150000000	101000000	2900000	3190000	2180000	ATP-dependent Clp protease ATP-binding subunit ClpA
A0ABD7UQ13|A0ABD7UQ13_KLEPN	2200000000	2260000000	31900000	5130000	4030000	ATP-dependent Clp protease ATP-binding subunit ClpC
A0A4P0XUY1|A0A4P0XUY1_KLEPN	1480000000	281000000	4160000	3090000	2470000	ATP-dependent Clp protease ATP-binding subunit ClpX
A0A0G3R9R0|A0A0G3R9R0_9ENTR	1110000000	239000000	3300000	529000	1160000	ATP-dependent Clp protease proteolytic subunit
A0A2J4YWM9|A0A2J4YWM9_9ENTR	899000000	111000000	1980000	425000	0	ATP-dependent Clp protease proteolytic subunit (Fragment)
A0A377WZ29|A0A377WZ29_KLEPN	6792676	0	0	76600	0	ATP-dependent dethiobiotin synthetase BioD
A0A2X3EU54|A0A2X3EU54_KLEPN	1060000000	135000000	2210000	1670000	3830000	ATP-dependent hsl protease ATP-binding subunit HslU
A0A447RS86|A0A447RS86_KLEPN	1680000000	7010000	3760000	2860000	4340000	ATP-dependent metalloprotease
A0A4P0XKM2|A0A4P0XKM2_KLEPN	158000000	472000000	4550000	3670000	4510000	ATP-dependent protease ATPase subunit HslU
A0A377ZST4|A0A377ZST4_KLEPN	72568436	0	0	0	300000	ATP-dependent protease HslV
A0A087FNC0|A0A087FNC0_KLEVA	8676211	0	0	170000	338000	ATP-dependent protease subunit HslV
A0A2J5P5P3|A0A2J5P5P3_9ENTR	42581017	0	0	170000	338000	ATP-dependent protease subunit HslV (Fragment)
A0A2J5PRM3|A0A2J5PRM3_9ENTR	9120559	0	0	0	125000	ATP-dependent RNA helicase (Fragment)
A0A486UL24|A0A486UL24_KLEPN	11002916	0	0	286000	744000	ATP-dependent RNA helicase DeaD
A0A2X3EZW0|A0A2X3EZW0_KLEPN	899000000	55400000	875000	600000	651000	ATP-dependent RNA helicase RhlB
A0A2N5A9I9|A0A2N5A9I9_KLEVA	772000000	36400000	604000	463000	509000	ATP-dependent RNA helicase RhlB (Fragment)
A0A377XQ33|A0A377XQ33_KLEPN	939000000	15300000	154000	88600	271000	ATP-dependent RNA helicase RhlE
A0A2N5A6S9|A0A2N5A6S9_KLEVA	5160000000	7070000	37400	29300	158000	ATP-dependent RNA helicase RhlE (Fragment)
A0A4P0YCW6|A0A4P0YCW6_KLEPN	927000000	7450000	641000	137000	0	ATP-dependent RNA helicase SrmB
W8VG71|W8VG71_KLEPN	1310000000	47900000	0	0	0	ATP-dependent transporter sufC
B5XSW3|B5XSW3_KLEP3	1810000000	7010000	5640000	4830000	5290000	ATP-dependent zinc metalloprotease FtsH
A0A9P0Y9S8|A0A9P0Y9S8_KLEVA	1810000000	7010000	5610000	4830000	7590000	ATP-dependent zinc metalloprotease FtsH (Fragment)
A0A919HYE4|A0A919HYE4_KLEPN	1320000000	89300000	1690000	710000	1630000	ATP-independent periplasmic protein-refolding chaperone
A0A2J5NDX9|A0A2J5NDX9_9ENTR	1160000000	76100000	0	393000	978000	ATP-independent periplasmic protein-refolding chaperone (Fragment)
A0A378BY81|A0A378BY81_KLEPN	138000000	55500000	548000	285000	426000	ATP-polyphosphate phosphotransferase
A0A5C2LKW9|A0A5C2LKW9_KLEPN	7720000000	23900000	156000	174000	97300	Autoinducer 2 (AI-2) aldolase LsrF
A0A2X3EW43|A0A2X3EW43_KLEPN	94400000	78000000	1010000	32900	32000	Autoinducer 2 (AI-2) modifying protein LsrG
A0A2N4YRL7|A0A2N4YRL7_KLEVA	1070677	0	0	0	926000	Autoinducer 2 ABC transporter substrate-binding protein (Fragment)
A0A2N4YRZ9|A0A2N4YRZ9_KLEVA	1230000000	129000000	3710000	648000	1670000	Autoinducer 2 ABC transporter substrate-binding protein LsrB (Fragment)
A0A422Z9T9|A0A422Z9T9_KLEPN	1610000000	377000000	4650000	2290000	2000000	Autoinducer 2-binding protein LsrB
A0A0K1Y4R2|A0A0K1Y4R2_9CAUD	1060000000	166000000	2750000	195000	434000	Autonomous glycyl radical cofactor
A0A2J5P8N5|A0A2J5P8N5_9ENTR	1230000000	1150000000	17200000	1720000	2380000	Autonomous glycyl radical cofactor GrcA (Fragment)
B5XYV2|B5XYV2_KLEP3	945000000	11400000	222000	0	227000	Auxiliary transport protein, membrane fusion protein (MFP) family
A0A483LYS7|A0A483LYS7_KLEPN	904000000	14800000	253000	0	0	Bacterial microcompartment protein homohexamer
B5XVQ8|B5XVQ8_KLEP3	1060000000	52200000	555000	0	0	Bacterial microcompartment shell protein EutL
B5XVP9|B5XVP9_KLEP3	1170000000	217000000	3870000	0	0	Bacterial microcompartment shell protein EutM
B5XX42|B5XX42_KLEP3	11200000000	101000000	1200000	15200	44600	Bacterial OB-fold domain-containing protein
A0A378A171|A0A378A171_KLEPN	93900000	980000000	18500000	1840000	1920000	Bacterioferritin
A0A483F1U1|A0A483F1U1_KLEPN	123000000	95700000	1470000	0	463000	BCCT family transporter
A0A422Z699|A0A422Z699_KLEPN	1160000000	54800000	838000	0	173000	Beta sliding clamp
A0A2N4YTK3|A0A2N4YTK3_KLEVA	5160000000	10900000	843000	0	38900	Beta sliding clamp (Fragment)
A0A378G350|A0A378G350_KLEPN	7110000000	15200000	84900	10700	0	Beta-D-glucoside glucohydrolase
A0A5C2LIM2|A0A5C2LIM2_KLEPN	816000000	15200000	0	228000	0	beta-glucosidase
A0A170UXK6|A0A170UXK6_KLEPN	102692986	0	0	73900	0	Betaine aldehyde dehydrogenase
A0A4P0XY64|A0A4P0XY64_KLEPN	102692986	0	0	73900	0	Betaine-aldehyde dehydrogenase
A0A378C4C9|A0A378C4C9_KLEPN	1170000000	110000000	0	823000	1030000	beta-ketoacyl-[acyl-carrier-protein] synthase III
A0AAN2CFS0|A0AAN2CFS0_9ENTR	5160000000	3130000	0	0	0	Beta-ketoacyl-ACP reductase
A0A3N2RJN7|A0A3N2RJN7_9ENTR	1050000000	155000000	0	1020000	982000	Beta-ketoacyl-ACP synthase I (Fragment)
A0A2J4Y915|A0A2J4Y915_9ENTR	866000000	11600000	4140000	2540000	3340000	Beta-ketoacyl-ACP synthase II (Fragment)
A0AB74HT61|A0AB74HT61_KLEPN	1710000000	2940000000	38300000	1790000	65200000	Beta-lactamase
A0A6S6P8K0|A0A6S6P8K0_KLEPN	164000000	166000000	7420000	3770000	6650000	beta-lactamase (Fragment)
A0A6C0VXV5|A0A6C0VXV5_KLEPN	663000000	17600000	310000	309000	495000	Beta-lactamase OXA-1
A0ABD7H062|A0ABD7H062_9ENTR	83926	0	0	162000	0	Bifunctional 2',3'-cyclic-nucleotide 2'-phosphodiesterase/3'-nucleotidase
A0A2N5AFC5|A0A2N5AFC5_KLEVA	123137474	0	0	474000	930000	Bifunctional 2',3'-cyclic-nucleotide 2'-phosphodiesterase/3'-nucleotidase (Fragment)
A0A2J4YH92|A0A2J4YH92_9ENTR	182000000	1140000000	16800000	4810000	7130000	Bifunctional acetaldehyde-CoA/alcohol dehydrogenase (Fragment)
A0A447RZM9|A0A447RZM9_KLEPN	1700000000	801000000	2530000	3250000	4310000	Bifunctional aconitate hydratase 2/2-methylisocitrate dehydratase
W8VIG2|W8VIG2_KLEPN	10781936	0	0	191000	0	Bifunctional aspartokinase/homoserine dehydrogenase
A0A377YWF5|A0A377YWF5_KLEPO	2070000000	1470000000	5390000	2240000	3770000	Bifunctional DNA-directed RNA polymerase subunit beta-beta'
A0A2N5AHZ6|A0A2N5AHZ6_KLEVA	1786835	0	0	6080000	9740000	Bifunctional DNA-directed RNA polymerase subunit beta-beta' (Fragment)
A0A6G4L3J2|A0A6G4L3J2_KLEPN	1660000000	482000000	3870000	3150000	5850000	Bifunctional glucose-1-phosphatase/inositol phosphatase
A0A2N5A4X8|A0A2N5A4X8_KLEVA	9910559	0	0	1600000	2130000	Bifunctional glucose-1-phosphatase/inositol phosphatase (Fragment)
A0ABD7GQS4|A0ABD7GQS4_9ENTR	1010000000	5810000	0	0	0	Bifunctional glycosyl transferase/transpeptidase
A0A2N5ABN2|A0A2N5ABN2_KLEVA	11101838	0	0	937000	715000	Bifunctional heptose 7-phosphate kinase/heptose 1-phosphate adenyltransferase (Fragment)
A0AAJ1DYX7|A0AAJ1DYX7_9ENTR	68638435	0	0	451000	0	Bifunctional NADP-dependent 3-hydroxy acid dehydrogenase/3-hydroxypropionate dehydrogenase YdfG
A0ABD7NMN8|A0ABD7NMN8_KLEPN	7730000000	19600000	210000	52700	103000	Bifunctional phosphopantothenoylcysteine decarboxylase/phosphopantothenate synthase
A0A081M0N3|A0A081M0N3_KLEPN	1327598	0	0	1290000	0	Bifunctional polymyxin resistance protein ArnA
A0A2A5MEQ3|A0A2A5MEQ3_9ENTR	99900000	41500000	804000	224000	0	Bifunctional protein GlmU
A0AAE3UKL2|A0AAE3UKL2_9ENTR	14742354	0	0	3170000	1460000	Bifunctional protein HldE
A0A9Q6EY03|A0A9Q6EY03_KLEPN	14742354	0	0	3170000	1460000	Bifunctional protein HldE (Fragment)
A0A483JCJ1|A0A483JCJ1_KLEPN	2230000000	2420000000	1000000	534000	353000	Bifunctional protein PutA
A0A377ZSU8|A0A377ZSU8_KLEPN	9850000000	15800000	469000	110000	0	Bifunctional purine biosynthesis protein PurH
A0A378B208|A0A378B208_KLEPO	10600000000	51300000	386000	0	423000	Bifunctional succinylornithine transaminase/acetylornithine transaminase
A0A2N5A5D9|A0A2N5A5D9_KLEVA	12600000000	64600000	502000	0	596000	Bifunctional succinylornithine transaminase/acetylornithine transaminase (Fragment)
A0A2J4YGF2|A0A2J4YGF2_9ENTR	8472423	0	0	288000	0	Bifunctional UDP-glucuronic acid oxidase/UDP-4-amino-4-deoxy-L-arabinose formyltransferase (Fragment)
A0A483UFF7|A0A483UFF7_KLEPN	1370000000	53000000	835000	674000	681000	Bifunctional UDP-sugar hydrolase/5'-nucleotidase
B5XU69|B5XU69_KLEP3	73086716	0	0	489000	712000	Biopolymer transport protein ExbB
A0A9P0V7P3|A0A9P0V7P3_KLEVA	84111206	0	0	674000	913000	Biopolymer transport protein ExbB (Fragment)
A0A2N5AFC3|A0A2N5AFC3_KLEVA	47494423	0	0	197000	442000	Biopolymer transporter ExbB (Fragment)
A0AAE3UL10|A0AAE3UL10_9ENTR	1390000000	104000000	2040000	465000	539000	Biosynthetic arginine decarboxylase
W8UNV5|W8UNV5_KLEPN	1057344	0	0	103000	0	Biotin carboxyl carrier protein of acetyl-CoA carboxylase
A0A377VZ27|A0A377VZ27_KLEPN	1650000000	627000000	4010000	5090000	2300000	Biotin carboxylase
A0A2J4XVT0|A0A2J4XVT0_9ENTR	1240000000	298000000	1140000	2250000	823000	biotin carboxylase (Fragment)
A0A919I254|A0A919I254_KLEPN	5160000000	8650000	105000	0	0	BMC circularly permuted domain-containing protein
A0A2N5A335|A0A2N5A335_KLEVA	770000000	75800000	1210000	0	0	BMC domain-containing protein (Fragment)
A0A447RTP6|A0A447RTP6_KLEPN	4928871	0	0	152000	0	Branched-chain amino acid aminotransferase
A0A2X3DF02|A0A2X3DF02_KLEPN	9650000000	56200000	0	152000	143000	Branched-chain-amino-acid aminotransferase
A0A0C5ACJ8|A0A0C5ACJ8_9CAUD	12028647	0	0	1400000	1670000	Capsid and scaffold protein
A0A0C5AN90|A0A0C5AN90_9CAUD	9043883	0	0	0	936000	Capsid decoration protein
A0AAE9HNC5|A0AAE9HNC5_9CAUD	12028647	0	0	1400000	1670000	Capsid maturation protease
A0A5P8FS46|A0A5P8FS46_9CAUD	12028647	0	0	1400000	1670000	Capsid protein
A7M6Z0|A7M6Z0_KLEPN	112711044	0	0	614000	444000	Capsule assembly
W8UXF0|W8UXF0_KLEPN	11685259	0	0	614000	444000	Capsule assembly protein Wzi
A0A483E6V6|A0A483E6V6_KLEPN	122000000	50100000	0	498000	444000	Capsule assembly Wzi family protein
A0A377UTG4|A0A377UTG4_KLEPN	1300000000	25300000	713000	0	0	Carbamoyl phosphate synthase arginine-specific large chain, chloroplastic
C4T9D9|C4T9D9_KLEPN	1300000000	25300000	713000	0	0	Carbamoyl phosphate synthase large chain
A0A223UGA0|A0A223UGA0_9ENTR	942000000	24300000	0	0	0	Carbamoyl phosphate synthase small chain
A0A939NQQ2|A0A939NQQ2_KLEPN	5160000000	8930000	0	0	0	Carbamoyl phosphate synthase small subunit
A0A377ZP95|A0A377ZP95_KLEPN	5160000000	6750000	0	0	0	carbamoyl-phosphate synthase (ammonia)
A0A377WCA4|A0A377WCA4_KLEPN	769000000	18200000	0	0	0	carbamoyl-phosphate synthase (glutamine-hydrolyzing)
A0A2J4RFM3|A0A2J4RFM3_9ENTR	5160000000	6040000	0	0	0	carbamoyl-phosphate synthase (glutamine-hydrolyzing) (Fragment)
A0A3S4KHR4|A0A3S4KHR4_KLEPN	12100000000	21800000	399000	0	0	Carbamoyl-phosphate synthase large subunit
A0A2J5NFP7|A0A2J5NFP7_9ENTR	5160000000	8930000	0	0	0	Carbamoyl-phosphate synthase small subunit (Fragment)
K4PA55|K4PA55_KLEPN	899000000	822000000	10900000	8280000	19500000	Carbapenemase OXA-181 (Fragment)
A6THJ0|A6THJ0_KLEP7	1560000000	132000000	1350000	630000	903000	Carbohydrate kinase
A0A919LL27|A0A919LL27_KLEPN	7690000000	92800000	1400000	111000	0	Carbohydrate kinase PfkB domain-containing protein
A0ABD7H3T5|A0ABD7H3T5_9ENTR	6458106	0	0	35100	85500	Carbohydrate porin
A0AAE4MQP0|A0AAE4MQP0_9ENTR	8999321	0	0	0	690000	Carbon starvation CstA family protein
B5Y2D9|B5Y2D9_KLEP3	8999321	0	0	0	690000	Carbon starvation family protein
A0A2N5A9N2|A0A2N5A9N2_KLEVA	1320000000	337000000	4000000	0	0	Carbon starvation induced protein (Fragment)
A0A377TM18|A0A377TM18_KLEPN	1380000000	362000000	3380000	0	0	Carbon starvation induced protein CsiD
A0AAE3RI16|A0AAE3RI16_9ENTR	8999321	0	0	0	690000	Carbon starvation protein
W8UR58|W8UR58_KLEPN	8999321	0	0	0	690000	Carbon starvation protein A
A0A9Q5ZSX4|A0A9Q5ZSX4_KLEPN	719671	0	0	0	593000	Carbon starvation protein A (Fragment)
A0A0H3GWL4|A0A0H3GWL4_KLEPH	746000000	40700000	864000	0	0	Carbon storage regulator
W9BFC5|W9BFC5_KLEPN	773000000	5590000	337000	0	150000	Carbonate dehydratase
A0A2N5A6X0|A0A2N5A6X0_KLEVA	773000000	5590000	266000	0	22000	Carbonate dehydratase (Fragment)
A0A939NJ11|A0A939NJ11_KLEPN	5041817	0	0	0	58500	Carboxylase conserved domain-containing protein
A0A8D6Q4K0|A0A8D6Q4K0_KLEPN	9160000000	36700000	617000	0	0	Carboxymethylenebutenolidase
A0ABD7JIU7|A0ABD7JIU7_KLEPN	1400000000	43500000	909000	0	0	Carboxypeptidase M32
A0A2N5A2S4|A0A2N5A2S4_KLEVA	5160000000	3630000	0	0	0	Carboxypeptidase M32 (Fragment)
A0A2J5P9X4|A0A2J5P9X4_9ENTR	5160000000	3630000	629000	0	0	carboxypeptidase Taq
A0A5C2LIQ6|A0A5C2LIQ6_KLEPN	900338	0	0	260000	0	Carboxy-S-adenosyl-L-methionine synthase
A0A2J4P838|A0A2J4P838_9ENTR	73933945	0	0	123000	0	Carboxy-S-adenosyl-L-methionine synthase CmoA (Fragment)
A0A377ZEX0|A0A377ZEX0_KLEPN	1080000000	28300000	420000	797000	0	Carboxy-terminal protease
H3N3P2|H3N3P2_9ENTR	1430000000	785000000	10100000	4500000	3950000	Catabolite activator protein
A0A2J4RJV5|A0A2J4RJV5_9ENTR	1390000000	722000000	9290000	4250000	3700000	Catabolite activator protein (Fragment)
A0A9Q6A0P0|A0A9Q6A0P0_KLEPN	1150000000	41700000	0	260000	153000	Catabolite repressor/activator
A0A2J4ZPW2|A0A2J4ZPW2_9ENTR	1030000000	28600000	0	203000	153000	Catabolite repressor/activator (Fragment)
A0A422ZI67|A0A422ZI67_KLEPN	2050000000	2160000000	32900000	773000	634000	Catalase
A0ABD7GY75|A0ABD7GY75_9ENTR	1690000000	851000000	12300000	264000	177000	Catalase HPII
A0A919HPR0|A0A919HPR0_KLEPN	515000000	61500000	610000	0	0	Catalase peroxidase
A0A2J4P8X9|A0A2J4P8X9_9ENTR	900000000	98400000	700000	0	0	catalase peroxidase (Fragment)
A0A486TPK8|A0A486TPK8_KLEPN	2040000000	1310000000	19500000	923000	1390000	Catalase-peroxidase
A0A2N5A2D5|A0A2N5A2D5_KLEVA	1350000000	471000000	4890000	497000	503000	Catalase-peroxidase (Fragment)
A0A919I8J1|A0A919I8J1_KLEPN	7627525	0	0	0	53200	Cation efflux system protein CusB-like domain-containing protein
A6T6K5|A6T6K5_KLEP7	773000000	5590000	337000	0	71600	Cation transport protein
A0A235W205|A0A235W205_KLEPN	855000000	36400000	695000	0	0	Cation transport regulator
W8UIR7|W8UIR7_KLEPN	855000000	36400000	0	0	0	Cation transport regulator chaB
B5XZ85|B5XZ85_KLEP3	773000000	5590000	337000	0	71600	Cation transporting ATPase, E1-E2 family
A0A9P0UXM6|A0A9P0UXM6_KLEVA	773000000	5590000	337000	0	71600	Cation-transporting ATPase F
A0AB74GNT8|A0AB74GNT8_KLEPN	773000000	5590000	337000	0	150000	Cation-transporting P-type ATPase
A0A2N5AE14|A0A2N5AE14_KLEVA	92388985	0	0	0	493000	CBS domain-containing protein (Fragment)
A0A483QMJ1|A0A483QMJ1_KLEPN	80132904	0	0	139000	0	Cell division ATP-binding protein FtsE
A0A2N5AJI6|A0A2N5AJI6_KLEVA	80132904	0	0	139000	0	Cell division ATP-binding protein FtsE (Fragment)
A0A483LIR1|A0A483LIR1_KLEPN	117317184	0	0	719000	917000	Cell division coordinator CpoB
A0ABD7GUP8|A0ABD7GUP8_9ENTR	7560398	0	0	0	268000	Cell division protein CpoB
A0A2N4YSD1|A0A2N4YSD1_KLEVA	102098526	0	0	573000	795000	Cell division protein CpoB (Fragment)
A0A483PAB9|A0A483PAB9_KLEPN	126891525	0	0	0	1390000	Cell division protein DamX
W8VI19|W8VI19_KLEPN	10262085	0	0	60700	172000	Cell division protein FtsA
A0A2N4YQX2|A0A2N4YQX2_KLEVA	9060553	0	0	60700	172000	Cell division protein FtsA (Fragment)
A6TE10|A6TE10_KLEP7	9911325	0	0	63300	94400	Cell division protein FtsP
W8UDG0|W8UDG0_KLEPN	8329401	0	0	85000	201000	Cell division protein FtsX
A0A9P0VAX2|A0A9P0VAX2_KLEVA	8329401	0	0	85000	0	Cell division protein FtsX (Fragment)
A0A3S4IU78|A0A3S4IU78_KLEPN	1500000000	262000000	3680000	4770000	4230000	Cell division protein FtsZ
A0A2N4YRJ1|A0A2N4YRJ1_KLEVA	1490000000	325000000	4500000	0	3270000	Cell division protein FtsZ (Fragment)
A0AAE4MQH3|A0AAE4MQH3_9ENTR	773000000	58000000	396000	0	228000	Cell division protein ZapA
A0A377YVN7|A0A377YVN7_KLEPO	1300000000	349000000	5530000	1320000	2160000	Cell division protein ZapB
W8V0A1|W8V0A1_KLEPN	9050000000	7510000	0	0	0	Cell division protein ZapD
A0A483LFP2|A0A483LFP2_KLEPN	753000000	2850000	0	149000	68500	Cell division protein ZapE
A0A377TVC1|A0A377TVC1_KLEPN	1360000000	65800000	1080000	268000	342000	Cell division topological specificity factor
A0A377U4Q4|A0A377U4Q4_KLEPN	7258387	0	0	139000	0	Cell division transporter
A0AB74GRY2|A0AB74GRY2_KLEPN	1130000000	122000000	2270000	1120000	1730000	Cell envelope integrity inner membrane protein TolA
A0A9P3P2W7|A0A9P3P2W7_KLEVA	7212973	0	0	84400	103000	Cell envelope integrity protein TolA
A0A919HXY9|A0A919HXY9_KLEPN	1300000000	186000000	2650000	3020000	2900000	Cell shape-determining protein MreB
A0A2J4PME9|A0A2J4PME9_9ENTR	1520000000	205000000	0	3530000	3270000	Cell shape-determining protein MreB (Fragment)
A0A919HZR0|A0A919HZR0_KLEPN	5160000000	7020000	0	0	0	Cellulose synthase operon protein C
W8UL38|W8UL38_KLEPN	681000000	24500000	0	0	0	CENP-V/GFA domain-containing protein
A0A6B7PX95|A0A6B7PX95_KLEPN	11880155	0	0	1030000	1020000	Centromere-binding protein
A0A2X3F5N8|A0A2X3F5N8_KLEPN	1830000000	333000000	8560000	2250000	2030000	Chaperone protein ClpB
A0A2J4Z575|A0A2J4Z575_9ENTR	1800000000	200000000	5330000	1680000	1360000	Chaperone protein ClpB (Fragment)
A0A377UTD7|A0A377UTD7_KLEPN	1070688	0	0	321000	0	Chaperone protein DnaJ
W9BCY2|W9BCY2_KLEPN	2160000000	3750000000	33700000	18600000	23400000	Chaperone protein DnaK
A0A2J4Q3W5|A0A2J4Q3W5_9ENTR	2070000000	3580000000	31400000	18300000	22600000	Chaperone protein DnaK (Fragment)
A0A9P0V3C8|A0A9P0V3C8_KLEVA	12600000000	191000000	2550000	1090000	2110000	Chaperone protein FimC (Fragment)
A0A378BZ93|A0A378BZ93_KLEPN	836000000	9370000	171000	138000	185000	Chaperone protein HscA
A0A378AS28|A0A378AS28_KLEPN	1830000000	984000000	19000000	14800000	12800000	Chaperone protein HtpG
A0A2X3EV47|A0A2X3EV47_KLEPN	7730000000	61200000	3180000	9590000	10300000	Chaperone protein Skp
A0A9P0VBZ5|A0A9P0VBZ5_KLEVA	1020000000	61200000	3180000	9590000	10300000	Chaperone protein Skp (Fragment)
A0A0S3F6T4|A0A0S3F6T4_KLEPN	8437841	0	0	0	109000	Chaperone protein YcdY
A0AB74GLU8|A0AB74GLU8_KLEPN	1650000000	273000000	4700000	2940000	2750000	Chaperone SurA
B5XXL1|B5XXL1_KLEP3	8437841	0	0	0	109000	Chaperone, TorD family
A0A0W8A593|A0A0W8A593_KLEPN	20200000	1120000000	20400000	62200000	76100000	Chaperonin GroEL
A0A486BEG6|A0A486BEG6_KLEPN	123000000	95700000	1470000	0	463000	Choline BCCT transporter BetT
A0AAI8IRM5|A0AAI8IRM5_9ENTR	10123661	0	0	0	463000	Choline transporter
A0A5D3J9N7|A0A5D3J9N7_KLEPN	9228868	0	0	0	341000	Choline transporter (Fragment)
A0ABD7GV92|A0ABD7GV92_9ENTR	97911156	0	0	165000	0	Chromosomal replication initiator protein DnaA
A0ABD7GXD4|A0ABD7GXD4_9ENTR	1290000000	28800000	501000	566000	202000	Chromosome partition protein MukB
A0A2J5PGL5|A0A2J5PGL5_9ENTR	1060000000	21700000	406000	309000	551000	Chromosome partition protein MukB (Fragment)
A0AAN1YBA9|A0AAN1YBA9_9ENTR	11880155	0	0	1030000	1020000	Chromosome partitioning protein ParB
A0A330KYM9|A0A330KYM9_KLEVA	1340000000	21800000	1010000	133000	0	Ciliary adhesin protein P97
A0A919LZ64|A0A919LZ64_KLEPN	153000000	1310000000	15700000	5030000	5480000	Citrate (Si)-synthase
A0A939NN77|A0A939NN77_KLEPN	770000000	9590000	0	0	0	Citrate lyase acyl carrier protein
A0A422Z4A0|A0A422Z4A0_KLEPN	5160000000	6460000	0	0	0	Citrate lyase alpha chain
A0A2X3HHT1|A0A2X3HHT1_KLEPN	5160000000	6460000	0	0	0	Citrate lyase subunit alpha
A0A2N5AIH0|A0A2N5AIH0_KLEVA	5160000000	6460000	0	0	0	Citrate lyase subunit alpha (Fragment)
A0A377X3K0|A0A377X3K0_KLEPN	1790000000	1680000000	20700000	6220000	7070000	Citrate synthase
A0A4P0XZ72|A0A4P0XZ72_KLEPN	1250000000	679000000	8240000	2650000	2680000	Citrate synthase (Si)
A0A378B6J6|A0A378B6J6_KLEPN	89000000	25100000	0	234000	439000	Class B acid phosphatase
A0A2N5A3I0|A0A2N5A3I0_KLEVA	11392755	0	0	234000	439000	Class B acid phosphatase (Fragment)
A0A927E5D7|A0A927E5D7_KLEPN	7730000000	8540000	172000	769000	270000	Class I SAM-dependent methyltransferase
A0A919I836|A0A919I836_KLEPN	941000000	452000000	0	2770000	2990000	Class II Histidinyl-tRNA synthetase (HisRS)-like catalytic core domain-containing protein
A0A2J4RI36|A0A2J4RI36_9ENTR	2210000000	2310000000	32700000	5130000	4050000	Clp protease ClpC
A0A919LUN3|A0A919LUN3_KLEPN	94545456	0	0	924000	909000	Clp R domain-containing protein
W9B5X1|W9B5X1_KLEPN	1130000000	222000000	3360000	2320000	4360000	C-lysozyme inhibitor
W8UMH7|W8UMH7_KLEPN	1340000000	238000000	3850000	386000	523000	CoA binding protein
A0A919LUJ4|A0A919LUJ4_KLEPN	1340000000	238000000	3850000	386000	523000	CoA-binding domain-containing protein
A0A2J4PK94|A0A2J4PK94_9ENTR	7730000000	85400000	1380000	164000	201000	CoA-binding domain-containing protein (Fragment)
A0A5C2LJL7|A0A5C2LJL7_KLEPN	1400000000	287000000	4560000	442000	600000	CoA-binding protein
A0A483LZ64|A0A483LZ64_KLEPN	9000000000	1190000	0	0	0	Cobalt-factor II C(20)-methyltransferase
W8UQF2|W8UQF2_KLEPN	9000000000	1190000	0	0	0	Cobalt-factor II C20-methyltransferase
A0A0S4G5B9|A0A0S4G5B9_KLEPN	104000000	63400000	744000	0	59600	Cobalt-factor III C(17)-methyltransferase
A0A377XBS3|A0A377XBS3_KLEPN	9000000000	1190000	0	0	0	Cobalt-precorrin-2 C(20)-methyltransferase
A0A3S4KFS6|A0A3S4KFS6_KLEPN	901000000	48700000	550000	0	59600	Cobalt-precorrin-3B C(17)-methyltransferase
A0A5Q9LAP9|A0A5Q9LAP9_9ENTR	1070000000	68600000	1040000	0	0	Cobalt-precorrin-4 C(11)-methyltransferase
A0A483H2N2|A0A483H2N2_KLEPN	9450000000	39700000	573000	0	0	Cobalt-precorrin-4 methyltransferase
A0A483H653|A0A483H653_KLEPN	10700000000	50800000	337000	0	0	Cobalt-precorrin-8 methylmutase
A0A919HZH6|A0A919HZH6_KLEPN	5160000000	1070000	26200	0	0	CobB/CobQ-like glutamine amidotransferase domain-containing protein
A0A3S4KCX7|A0A3S4KCX7_KLEPN	892000000	21200000	263000	127000	68800	Cobyric acid synthase
A0A2N5AE49|A0A2N5AE49_KLEVA	892000000	21200000	0	17300	68800	Cobyric acid synthase (Fragment)
A0A2N5A6H1|A0A2N5A6H1_KLEVA	773000000	1070000	26200	0	0	Cobyric acid synthase CobQ (Fragment)
A0A249WDW6|A0A249WDW6_9ENTR	5160000000	35300000	203000	0	0	Co-chaperone YbbN
A0A0G3PTB9|A0A0G3PTB9_9ENTR	1210000000	3620000000	59900000	13600000	21500000	Co-chaperonin GroES
A0A2U0LPM1|A0A2U0LPM1_KLEPN	7730000000	19600000	210000	52700	103000	Coenzyme A biosynthesis bifunctional protein CoaBC
W8USQ5|W8USQ5_KLEPN	1060000000	325000000	3630000	2840000	5340000	Cold shock protein
A6T685|A6T685_KLEP7	10329272	0	0	0	12900000	Cold shock protein E
H3MYX8|H3MYX8_9ENTR	1120000000	726000000	10200000	4350000	5660000	Cold shock-like protein CspC
A0A0H3GLC5|A0A0H3GLC5_KLEPH	105000000	993000000	13100000	7870000	12900000	Cold shock-like protein cspE
A0ABD7GT92|A0ABD7GT92_9ENTR	105000000	993000000	13100000	7870000	12900000	Cold-shock protein
A0A2J5P818|A0A2J5P818_9ENTR	515000000	142000000	1430000	1140000	1680000	Cold-shock protein (Fragment)
A0A378AHM3|A0A378AHM3_KLEPN	6813385	0	0	467000	597000	Colicin uptake protein TolQ
A6T5M7|A6T5M7_KLEP7	10336784	0	0	0	215000	Component of the MscS mechanosensitive channel
A0A1Q8YM02|A0A1Q8YM02_9ENTR	6370000000	25800000	302000	509000	547000	Conjugal transfer protein
A0A2Z5WQQ3|A0A2Z5WQQ3_KLEPN	11816265	0	0	0	311000	Conjugal transfer protein TraP
A0A0J2GFA7|A0A0J2GFA7_9ENTR	9601897	0	0	120000	224000	Conjugal transfer protein TraW
A6T4Z5|A6T4Z5_KLEP7	664000000	4890000	0	0	288000	Copper homeostasis protein
W8V4V6|W8V4V6_KLEPN	664000000	4890000	0	0	288000	Copper homeostasis protein CutF
A0A485X2E4|A0A485X2E4_KLEPN	664000000	4890000	0	0	245000	Copper homeostasis protein CutF / Lipoprotein NlpE
A0A249WF07|A0A249WF07_9ENTR	515000000	4890000	0	0	0	Copper homeostasis/adhesion lipoprotein NlpE
A0A2X3G9G5|A0A2X3G9G5_KLEPN	69845726	0	0	157000	200000	Copper-sensing two-component system response regulator CpxR
A0A8D6F1M6|A0A8D6F1M6_KLEPN	1030000000	1650000000	25000000	3940000	742000	CsbD family protein
W8V1W2|W8V1W2_KLEPN	1030000000	1650000000	25000000	3940000	742000	CsbD-like domain-containing protein
A0A9P3P2Q8|A0A9P3P2Q8_KLEVA	105000000	993000000	13100000	7870000	12800000	CSD domain-containing protein
A0A378BSV6|A0A378BSV6_KLEPN	1690000000	288000000	3350000	1180000	2050000	CTP synthase
A0A939NSD6|A0A939NSD6_KLEPN	7720000000	51600000	943000	309000	368000	CTP synthase (glutamine hydrolyzing)
A0A2J4R7K8|A0A2J4R7K8_9ENTR	12200000000	218000000	463000	963000	1350000	CTP synthase (glutamine hydrolyzing) (Fragment)
A0A2N5ALT1|A0A2N5ALT1_KLEVA	1370000000	100000000	846000	0	0	Curved DNA-binding protein (Fragment)
A0A2X3CPP5|A0A2X3CPP5_KLEPN	945000000	388000000	4900000	2910000	2170000	Cyclic AMP receptor protein
A0A2J4Y110|A0A2J4Y110_9ENTR	50037533	0	0	0	17100	Cyclodextrin-binding protein (Fragment)
A0A0H3GPP8|A0A0H3GPP8_KLEPH	7730000000	17000000	0	0	0	Cystathionine beta-lyase
A0A483RN56|A0A483RN56_KLEPN	7730000000	17000000	176000	0	0	Cystathionine gamma-synthase
A0A2J4RBY8|A0A2J4RBY8_9ENTR	5160000000	9630000	0	0	0	Cystathionine gamma-synthase (Fragment)
A0A2X3H610|A0A2X3H610_KLEPN	1300000000	94600000	615000	1800000	2100000	Cysteine desulfurase
A0A0H3GU45|A0A0H3GU45_KLEPH	1310000000	47900000	0	0	0	Cysteine desulfurase ATPase component
A0A377U0J9|A0A377U0J9_KLEPN	1490000000	121000000	1950000	1770000	1920000	Cysteine desulfurase IscS
A0A486S536|A0A486S536_KLEPN	13676773	0	0	2410000	3160000	Cysteine hydrolase
Q0ZB89|Q0ZB89_KLEPN	1570000000	364000000	4450000	859000	1190000	Cysteine synthase
A0A2J5P7F5|A0A2J5P7F5_9ENTR	855000000	23700000	0	275000	161000	cysteine synthase (Fragment)
A0A377VYF8|A0A377VYF8_KLEPN	708000000	23700000	0	0	0	Cysteine synthase A
A0A378CDN9|A0A378CDN9_KLEPN	1290000000	92000000	1020000	0	395000	Cysteine--tRNA ligase
A0A378FZA3|A0A378FZA3_KLEPN	74009254	0	0	263000	0	Cystine ABC transporter
A0A6B5MI47|A0A6B5MI47_KLEPN	7430095	0	0	217000	0	Cytidylate kinase
A0A0W7ZZD5|A0A0W7ZZD5_KLEPN	74300000	259000000	3750000	1040000	1240000	Cytochrome bd-I ubiquinol oxidase subunit 2
A0A1C1EYQ9|A0A1C1EYQ9_9ENTR	1460000000	1120000000	16500000	7460000	11400000	Cytochrome bd-I ubiquinol oxidase subunit CydA
A0A377Z5X1|A0A377Z5X1_KLEPO	121000000	225000000	3180000	2640000	3360000	Cytochrome bo(3) ubiquinol oxidase subunit 1
A6T6F9|A6T6F9_KLEP7	74300000	259000000	3750000	1040000	1240000	Cytochrome d terminal oxidase polypeptide subunit II
A0A2J4YM75|A0A2J4YM75_9ENTR	1170000000	652000000	9270000	4180000	6910000	Cytochrome d terminal oxidase subunit 1 (Fragment)
A0A3S4HZI4|A0A3S4HZI4_KLEPN	11700000000	671000000	9320000	4970000	7240000	Cytochrome d terminal oxidase, polypeptide subunit I
W8UYA9|W8UYA9_KLEPN	1460000000	1120000000	16500000	7460000	11400000	Cytochrome d ubiquinol oxidase subunit I
A0A3S4HF41|A0A3S4HF41_KLEPN	74300000	259000000	3750000	1040000	1240000	Cytochrome d ubiquinol oxidase subunit II
A0A377UY56|A0A377UY56_KLEPN	108590706	0	0	0	3360000	Cytochrome O ubiquinol oxidase subunit I
A0A377UWS2|A0A377UWS2_KLEPN	125000000	552000000	1420000	7370000	10800000	Cytochrome o ubiquinol oxidase subunit II
A0A2J4RGW3|A0A2J4RGW3_9ENTR	94500000	275000000	1420000	4850000	6930000	Cytochrome o ubiquinol oxidase subunit II (Fragment)
A0AAE3RI78|A0AAE3RI78_9ENTR	1460000000	1120000000	16500000	7460000	11400000	Cytochrome ubiquinol oxidase subunit I
A0A2N5AJ25|A0A2N5AJ25_KLEVA	9410000000	280000000	1420000	4400000	6190000	Cytochrome ubiquinol oxidase subunit II (Fragment)
A0A483GZT2|A0A483GZT2_KLEPN	7730000000	17600000	258000	74700	0	Cytokinin riboside 5'-monophosphate phosphoribohydrolase
A0A0H3GS77|A0A0H3GS77_KLEPH	1280000000	102000000	1070000	0	0	Cytoplasmic alpha-amylase
W8UWQ7|W8UWQ7_KLEPN	5160000000	126000000	1820000	361000	0	Cytoplasmic protein
A0A4P0XWR6|A0A4P0XWR6_KLEPN	704000000	65500000	0	0	35400	Cytoplasmic protein YaiE
A0A0H4TKP8|A0A0H4TKP8_9CAUD	10190537	0	0	0	666000	Cytosine DNA methylase
A0ABD7GTP2|A0ABD7GTP2_9ENTR	5160000000	17700000	0	131000	223000	Cytoskeleton protein RodZ
A0A2N4YXR1|A0A2N4YXR1_KLEVA	755000000	33800000	0	323000	500000	Cytoskeleton protein RodZ (Fragment)
A0A919I0W0|A0A919I0W0_KLEPN	926000000	8020000	0	291000	392000	Cytoskeleton protein RodZ-like C-terminal domain-containing protein
A0A2X3CW69|A0A2X3CW69_KLEPN	11100000000	127000000	1310000	313000	0	Cytosol aminopeptidase
A0A2N5AE16|A0A2N5AE16_KLEVA	9450000000	8250000	0	0	0	Cytosol aminopeptidase (Fragment)
A0A919LZ65|A0A919LZ65_KLEPN	11968235	0	0	0	394000	Cytosol aminopeptidase domain-containing protein
A0A422ZQW2|A0A422ZQW2_KLEPN	1620000000	785000000	0	3000000	5330000	Cytosol non-specific dipeptidase
A0A9P0V3T4|A0A9P0V3T4_KLEVA	1580000000	782000000	11800000	2950000	3970000	Cytosol non-specific dipeptidase (Fragment)
W8UK56|W8UK56_KLEPN	913000000	347000000	1860000	341000	875000	Cytosolic protein
A0A919HYT0|A0A919HYT0_KLEPN	9450000000	9430000	0	0	0	DAGKc domain-containing protein
A0A939NL74|A0A939NL74_KLEPN	10700000000	57500000	1020000	0	0	DAK2 domain-containing protein
A0A0H3GQP6|A0A0H3GQP6_KLEPH	5160000000	2180000	0	0	0	D-alanine/D-serine/glycine permease
A0ABD7GUV4|A0ABD7GUV4_9ENTR	7730000000	6870000	55100	145000	0	D-alanine--D-alanine ligase
A0A377ZH47|A0A377ZH47_KLEPN	11674126	0	0	619000	0	D-alanine--D-alanine ligase A
A0A2N5A5U4|A0A2N5A5U4_KLEVA	11674126	0	0	619000	0	D-alanine--D-alanine ligase A (Fragment)
A0A919LNY0|A0A919LNY0_KLEPN	8678884	0	0	87500	0	D-alanine--D-alanine ligase N-terminal domain-containing protein
A0A377XNE3|A0A377XNE3_KLEPN	12700000000	43000000	1200000	1650000	1880000	D-alanyl-D-alanine carboxypeptidase
A0A483J140|A0A483J140_KLEPN	1530000000	95900000	2830000	1920000	933000	D-amino acid dehydrogenase
A0A2X3EES7|A0A2X3EES7_KLEPN	1330000000	93600000	1740000	1330000	906000	D-amino acid dehydrogenase small subunit
A0A2N5ACA8|A0A2N5ACA8_KLEVA	10200000000	2290000	1420000	605000	21100	D-amino acid dehydrogenase small subunit (Fragment)
A0A0C5AN92|A0A0C5AN92_9CAUD	59152397	0	0	0	274000	dATP/dGTP diphosphohydrolase MazZ domain-containing protein
A0A4D6DXW8|A0A4D6DXW8_9CAUD	10190537	0	0	0	666000	DCM methylase
A0A2X3DA87|A0A2X3DA87_KLEPN	1180000000	145000000	680000	2700000	1350000	DcrB protein
A0A2J4RHV1|A0A2J4RHV1_9ENTR	5041817	0	0	0	235000	DcrB protein (Fragment)
A0AAN1Y3Y9|A0AAN1Y3Y9_9ENTR	5160000000	5690000	0	0	0	dCTP deaminase
A0A919HQF7|A0A919HQF7_KLEPN	939000000	15300000	154000	211000	271000	DEAD-box ATP-dependent RNA helicase RhpA
A0A2J4RHL6|A0A2J4RHL6_9ENTR	10605855	0	0	259000	713000	DEAD-box ATP-dependent RNA helicase RhpA (Fragment)
A0A3S4KFN3|A0A3S4KFN3_KLEPN	1330000000	145000000	2290000	788000	81200	Decarboxylase
A0AAN1Y341|A0AAN1Y341_9ENTR	1160000000	70200000	932000	284000	487000	Deferrochelatase/peroxidase YfeX
A0A377VX56|A0A377VX56_KLEPN	1240000000	74800000	1060000	118000	1130000	Dehydrogenase
A6T9S3|A6T9S3_KLEP7	15500000	316000000	4510000	0	0	Dehydrogenase, NAD(P)-binding
A0A2J5P7N2|A0A2J5P7N2_9ENTR	1500000000	506000000	0	0	0	Delta-1-pyrroline-5-carboxylate dehydrogenase (Fragment)
A0A2X3CRL1|A0A2X3CRL1_KLEPN	1130000000	37500000	961000	0	168000	Delta-aminolevulinic acid dehydratase
A0A2J4ZJ34|A0A2J4ZJ34_9ENTR	872000000	40500000	0	0	0	Delta-aminolevulinic acid dehydratase (Fragment)
A0A1Q8YT31|A0A1Q8YT31_9ENTR	695000000	15700000	155000	0	0	DeoR/GlpR family transcriptional regulator
A0A2J4XWS8|A0A2J4XWS8_9ENTR	695000000	15700000	155000	0	0	DeoR/GlpR family transcriptional regulator (Fragment)
A0A919LVR7|A0A919LVR7_KLEPN	5160000000	5690000	0	0	0	Deoxycytidine triphosphate deaminase
A0AAX4G8F2|A0AAX4G8F2_9CAUD	49139812	0	0	435000	379000	Deoxynucleoside monophosphate kinase
A0A181Y0U6|A0A181Y0U6_9ENTR	1340000000	62100000	873000	216000	168000	Deoxyribose-phosphate aldolase
A0A2N4YR38|A0A2N4YR38_KLEVA	773000000	18500000	220000	0	0	Deoxyribose-phosphate aldolase (Fragment)
A0A919LZ26|A0A919LZ26_KLEPN	1070000000	159000000	3130000	0	0	Detox protein
A0AAX1BSA9|A0AAX1BSA9_KLEPN	1810000000	1150000000	15500000	1190000	23600000	D-galactose/methyl-galactoside binding periplasmic protein MglB
A0A2J4R564|A0A2J4R564_9ENTR	1430000000	347000000	0	0	10400000	D-galactose/methyl-galactoside binding periplasmic protein MglB (Fragment)
A0A919I249|A0A919I249_KLEPN	943000000	35800000	831000	180000	0	DhaK domain-containing protein
A0A919I0L9|A0A919I0L9_KLEPN	49339504	0	0	10800	194000	DhaL domain-containing protein
W8VGL4|W8VGL4_KLEPN	1440000000	122000000	1580000	1050000	1930000	Diaminobutyrate--2-oxoglutarate aminotransferase
A0A2U0M4I2|A0A2U0M4I2_KLEPN	1380000000	115000000	1530000	960000	1750000	Diaminobutyrate--2-oxoglutarate transaminase
A0ABD7P5P2|A0ABD7P5P2_KLEVA	863000000	14600000	261000	0	0	Diaminohydroxyphosphoribosylaminopyrimidine deaminase
A0A330XKW3|A0A330XKW3_KLEPN	1040000000	47700000	617000	0	0	Dienelactone hydrolase
B5XYI4|B5XYI4_KLEP3	937000000	26100000	164000	0	0	Dienelactone hydrolase family protein
A0A6B2EWP5|A0A6B2EWP5_KLEPN	945000000	9670000	0	0	0	diguanylate cyclase
A0A2N4YW72|A0A2N4YW72_KLEVA	773000000	5790000	0	0	0	diguanylate cyclase (Fragment)
A0A377U221|A0A377U221_KLEPN	5160000000	76400000	0	0	334000	Dihydrodipicolinate synthase
W8URW2|W8URW2_KLEPN	1030000000	38800000	0	0	0	Dihydrofolate synthase/folylpolyglutamate synthase
A0A2X3EP48|A0A2X3EP48_KLEPN	1180000000	182000000	5330000	2500000	3690000	Dihydrolipoamide acetyltransferase component of pyruvate dehydrogenase complex
A0A2J4YNF5|A0A2J4YNF5_9ENTR	1070000000	408000000	6600000	1200000	2240000	Dihydrolipoamide acetyltransferase component of pyruvate dehydrogenase complex (Fragment)
A0A2X3D4L0|A0A2X3D4L0_KLEPN	174000000	1600000000	23100000	8870000	13200000	Dihydrolipoamide dehydrogenase of pyruvate dehydrogenase complex
A0A2J5PST7|A0A2J5PST7_9ENTR	7730000000	360000000	5900000	879000	1550000	Dihydrolipoamide succinyltransferase (Fragment)
A0A919LPA2|A0A919LPA2_KLEPN	1890000000	2310000000	32200000	12100000	16700000	Dihydrolipoyl dehydrogenase
A0A2J5PMA2|A0A2J5PMA2_9ENTR	1380000000	1100000000	14000000	4580000	5650000	Dihydrolipoyl dehydrogenase (Fragment)
A0A378C2G5|A0A378C2G5_KLEPO	176000000	908000000	0	3750000	5390000	Dihydrolipoyllysine-residue acetyltransferase
A0A919M063|A0A919M063_KLEPN	1730000000	813000000	7290000	3290000	4820000	Dihydrolipoyllysine-residue acetyltransferase component of pyruvate dehydrogenase complex
A0A377W5J4|A0A377W5J4_KLEPN	1690000000	1630000000	22400000	5050000	7550000	Dihydrolipoyllysine-residue succinyltransferase
A0A2J5PAS4|A0A2J5PAS4_9ENTR	1310000000	387000000	11200000	2030000	3140000	Dihydrolipoyllysine-residue succinyltransferase (Fragment)
A0A249WCU9|A0A249WCU9_9ENTR	1440000000	747000000	11100000	1870000	3020000	Dihydrolipoyllysine-residue succinyltransferase component of 2-oxoglutarate dehydrogenase complex
W8UWT1|W8UWT1_KLEPN	704000000	5130000	0	0	0	Dihydroneopterin triphosphate 2'-epimerase
B5XY59|PYRD_KLEP3	12905125	0	0	0	640000	Dihydroorotate dehydrogenase (quinone)
A0A2X3GQ51|A0A2X3GQ51_KLEPN	9543936	0	0	0	331000	Dihydroorotate dehydrogenase 2
A0A6B2EZH6|A0A6B2EZH6_KLEPN	1400000000	107000000	1610000	0	0	Dihydroxyacetone kinase
A0A2J4Y0M8|A0A2J4Y0M8_9ENTR	5160000000	13700000	209000	0	0	Dihydroxyacetone kinase (Fragment)
A0A923ENA5|A0A923ENA5_KLEPN	1370000000	83700000	1290000	0	0	Dihydroxyacetone kinase subunit DhaK
A0AAX1BXY0|A0AAX1BXY0_KLEPN	7300477	0	0	10800	194000	Dihydroxyacetone kinase subunit L
A0A4P0YGI7|A0A4P0YGI7_KLEPN	1500000000	114000000	1740000	0	0	Dihydroxyacetone kinase, ATP-dependent
A0A9P0UY26|A0A9P0UY26_KLEVA	14192952	0	0	1180000	1220000	Dimethyl sulfoxide reductase DmsA
A0AAN1Y6R5|A0AAN1Y6R5_9ENTR	1360000000	47100000	1250000	1180000	1380000	Dimethyl sulfoxide reductase subunit A
A0A483QXV0|A0A483QXV0_KLEPN	945000000	19700000	1150000	403000	1300000	Dimethyl sulfoxide reductase subunit A (Fragment)
A0A422Z2B9|A0A422Z2B9_KLEPN	675000000	23400000	0	87100	0	Dimethyl sulfoxide reductase subunit B (Fragment)
A0A483FTZ9|A0A483FTZ9_KLEPN	1530000000	68000000	948000	462000	756000	Dimethylsulfoxide reductase subunit A
A0AAE3RH49|A0AAE3RH49_9ENTR	10300000000	24400000	0	87100	0	Dimethylsulfoxide reductase subunit B
A0AAN2CDU7|A0AAN2CDU7_9ENTR	880000000	11700000	0	87100	0	Dimethylsulfoxide reductase, chain B
A0A9Q5ZXP1|A0A9Q5ZXP1_KLEPN	5160000000	4190000	0	0	0	dipeptidase E (Fragment)
A0A2J5P828|A0A2J5P828_9ENTR	5160000000	4190000	0	0	0	Dipeptidase PepE (Fragment)
A0A9J6RU95|A0A9J6RU95_KLEPN	926000000	17700000	0	114000	189000	Dipeptide ABC transporter ATP binding subunit DppF
A0A7H4M9F7|A0A7H4M9F7_KLEVA	7736748	0	0	0	131000	Dipeptide ABC transporter ATP-binding protein
B5XN08|B5XN08_KLEP3	1810000000	530000000	6020000	1750000	3320000	Dipeptide ABC transporter, periplasmic dipeptide-binding protein
A0A377UPX9|A0A377UPX9_KLEPN	7440000000	9700000	0	114000	189000	Dipeptide transport ATP-binding protein DppF
A6T9S8|A6T9S8_KLEP7	74009254	0	0	43400	183000	Dipeptide transport protein
A0A0H3GYN7|A0A0H3GYN7_KLEPH	926000000	17700000	0	114000	189000	Dipeptide transporter ATP-binding subunit
A0A378B324|A0A378B324_KLEPO	74009254	0	0	43400	183000	Dipeptide-binding ABC transporter
A0A378BQ93|A0A378BQ93_KLEPO	7730000000	15700000	1130000	1130000	587000	Dipeptide-binding ABC transporter, periplasmic substrate-binding component
W8UAS2|W8UAS2_KLEPN	1830000000	563000000	6020000	1750000	3340000	Dipeptide-binding protein
A0A6B2F1X7|A0A6B2F1X7_KLEPN	1430000000	63000000	0	0	0	Dipeptidyl carboxypeptidase
A0ABD7P3A7|A0ABD7P3A7_KLEVA	11500000000	40000000	0	0	0	Dipeptidyl carboxypeptidase Dcp
A0A2N5AD80|A0A2N5AD80_KLEVA	1140000000	44200000	0	0	0	Dipeptidyl carboxypeptidase II (Fragment)
A0A919LUG0|A0A919LUG0_KLEPN	9260000000	42600000	0	196000	370000	D-isomer specific 2-hydroxyacid dehydrogenase NAD-binding domain-containing protein
A0A2W0NK63|A0A2W0NK63_KLEPN	943000000	5050000	109000	98900	372000	Disulfide bond formation protein DsbA
A0AAE4MSD7|A0AAE4MSD7_9ENTR	118135666	0	0	943000	1080000	Division/outer membrane stress-associated lipid-binding lipoprotein
A0AAE3UL63|A0AAE3UL63_9ENTR	118135666	0	0	943000	1080000	Divisome-associated lipoprotein YraP
W9BBL4|W9BBL4_KLEPN	1200000000	370000000	4640000	0	0	DJ-1/PfpI/YhbO family deglycase/protease
A0A2X1Q872|A0A2X1Q872_KLEPN	157000000	83800000	2740000	464000	404000	D-lactate dehydrogenase
A0AAW8XIL7|A0AAW8XIL7_9ENTR	880000000	11700000	0	87100	0	DMSO/selenate family reductase complex B subunit
A0A0C5AFQ9|A0A0C5AFQ9_9CAUD	11229556	0	0	1540000	1470000	DNA adenine methyltransferase
A0AAE9HRL5|A0AAE9HRL5_9CAUD	10549478	0	0	980000	947000	DNA cytosine methyltransferase
A0A486R2V3|A0A486R2V3_KLEPN	1660000000	117000000	2380000	441000	645000	DNA gyrase subunit A
A0A2J4YU38|A0A2J4YU38_9ENTR	12900000	59200000	951000	163000	260000	DNA gyrase subunit A (Fragment)
A0A377TLM6|A0A377TLM6_KLEPN	1660000000	189000000	0	2380000	2420000	DNA gyrase subunit B
A0AAX4G8L6|A0AAX4G8L6_9CAUD	8465902	0	0	330000	0	DNA helicase
A0A919HZR5|A0A919HZR5_KLEPN	9010000000	18000000	443000	0	0	DNA ligase
A0A0K0VM10|A0A0K0VM10_9CAUD	9992022	0	0	924000	947000	DNA methylase
A0AAX4G8K2|A0AAX4G8K2_9CAUD	9243936	0	0	0	922000	DNA methyltransferase
A0A6G4M9M4|A0A6G4M9M4_KLEPN	14290222	0	0	603000	731000	DNA mismatch repair protein MutS
A0A919HYN8|A0A919HYN8_KLEPN	74539665	0	0	82600	0	DNA mismatch repair protein MutS clamp domain-containing protein
A0A919HZN0|A0A919HZN0_KLEPN	5041817	0	0	0	42200	DNA mismatch repair proteins mutS family domain-containing protein
K9L8R7|K9L8R7_BPK36	12087515	0	0	1600000	1470000	DNA N-6-adenine-methyltransferase
A0A4P0XNH2|A0A4P0XNH2_KLEPN	1150000000	13100000	241000	266000	83000	DNA polymerase I
A0A2N5A7X3|A0A2N5A7X3_KLEVA	709000000	3810000	0	0	0	DNA polymerase I (Fragment)
A0AAX4LQH4|A0AAX4LQH4_9CAUD	74009254	0	0	266000	0	DNA primase
A0A866WQM3|A0A866WQM3_KLEPN	1340000000	21800000	1010000	133000	0	DNA primase TraC
A0A330KYG4|A0A330KYG4_KLEPN	1340000000	21800000	1010000	133000	0	DNA primase, phage-associated
A0A919M1T6|A0A919M1T6_KLEPN	663000000	8360000	94300	0	187000	DNA processing protein
A0A087FSX8|A0A087FSX8_KLEVA	1540000000	1080000000	54700000	5980000	4910000	DNA protection during starvation protein
A0AAX4G8J8|A0AAX4G8J8_9CAUD	114558975	0	0	1300000	2040000	DNA repair exonuclease
A0ABD7GP10|A0ABD7GP10_9ENTR	1250000000	1080000000	39200000	4310000	3010000	DNA starvation/stationary phase protection protein Dps (Fragment)
A0A919HPH1|A0A919HPH1_KLEPN	1400000000	85900000	0	400000	770000	DNA topoisomerase
A0A447RUB9|A0A447RUB9_KLEPN	110152245	0	0	0	624000	DNA topoisomerase (ATP-hydrolyzing)
A0AB74GT30|A0AB74GT30_KLEPN	1720000000	149000000	1980000	494000	1060000	DNA topoisomerase 1
A0A378BPR2|A0A378BPR2_KLEPN	12775691	0	0	0	354000	DNA topoisomerase 4 subunit A
A0A377ZR72|A0A377ZR72_KLEPN	5160000000	2170000	50300	0	0	DNA topoisomerase I
A0A919I4L0|A0A919I4L0_KLEPN	5160000000	12400000	76200	37800	70300	DNA/pantothenate metabolism flavoprotein C-terminal domain-containing protein
A0A378BWV0|A0A378BWV0_KLEPO	142000000	125000000	2030000	1850000	1220000	DNA-binding ATP-dependent protease La
W8UDQ3|W8UDQ3_KLEPN	10472721	0	0	529000	0	DNA-binding dual transcriptional regulator OmpR
A0A2N4YQJ8|A0A2N4YQJ8_KLEVA	10472721	0	0	529000	0	DNA-binding dual transcriptional regulator OmpR (Fragment)
W8UIU7|W8UIU7_KLEPN	9356867	0	0	0	1720000	DNA-binding protein
A0A2J5PZ58|A0A2J5PZ58_9ENTR	1450000000	3160000000	47300000	16900000	24000000	DNA-binding protein HU-alpha
A0A0H3GLT9|A0A0H3GLT9_KLEPH	1430000000	505000000	14200000	0	3530000	DNA-binding transcriptional activator OsmE
A0A927DVG7|A0A927DVG7_KLEPN	9320000000	24700000	363000	87700	180000	DNA-binding transcriptional regulator
A0A2J4YH89|A0A2J4YH89_9ENTR	753000000	15400000	235000	0	104000	DNA-binding transcriptional regulator (Fragment)
A0A2N5ACQ6|A0A2N5ACQ6_KLEVA	1140000000	78500000	2010000	105000	177000	DNA-binding transcriptional regulator KdgR (Fragment)
A0A923EMF8|A0A923EMF8_KLEPN	4555901	0	0	162000	0	DNA-binding transcriptional regulator NtrC
A0A2J5P8B4|A0A2J5P8B4_9ENTR	4555901	0	0	162000	0	DNA-binding transcriptional regulator NtrC (Fragment)
A0A377W364|A0A377W364_KLEPN	878000000	46000000	833000	0	0	DNA-binding transcriptional regulator PhoP
A0A7H4MAE7|A0A7H4MAE7_KLEVA	943000000	9280000	224000	254000	122000	DNA-directed DNA polymerase
W1DNL9|W1DNL9_KLEPN	17121281	0	0	4570000	7540000	DNA-directed RNA polymerase
A0A2J4RF69|A0A2J4RF69_9ENTR	68031654	0	0	816000	1270000	DNA-directed RNA polymerase (Fragment)
A0A2X3CZ83|A0A2X3CZ83_KLEPN	16977255	0	0	5970000	9590000	DNA-directed RNA polymerase subunit
A0A9P0VD69|A0A9P0VD69_KLEVA	2190000000	1950000000	24200000	9380000	14900000	DNA-directed RNA polymerase subunit (Fragment)
A0A483I343|A0A483I343_KLEPN	1660000000	1910000000	25400000	7990000	11000000	DNA-directed RNA polymerase subunit alpha
A0A2N5ALN4|A0A2N5ALN4_KLEVA	1230000000	996000000	12700000	4690000	6180000	DNA-directed RNA polymerase subunit alpha (Fragment)
W8UNK9|W8UNK9_KLEPN	2340000000	1960000000	24600000	8680000	15100000	DNA-directed RNA polymerase subunit beta
A0A3S4IQ64|A0A3S4IQ64_KLEPN	17956088	0	0	6680000	10800000	DNA-directed RNA polymerase subunit beta'
A0A377ZSB7|A0A377ZSB7_KLEPN	1060000000	52400000	879000	0	0	DnaJ-class molecular chaperone CbpA
A0A377V9J0|A0A377V9J0_KLEPN	6425113	0	0	220000	0	Domain of uncharacterized function (DUF1889)
A0A7X1HUI8|A0A7X1HUI8_KLEPN	10700000000	31200000	537000	570000	543000	DotD/TraH family lipoprotein
A0A330L6U1|A0A330L6U1_KLEVA	8510000000	12300000	0	0	362000	DotH/IcmK family type IV secretion protein
A0A923ENA7|A0A923ENA7_KLEPN	6253634	0	0	0	230000	DotI/IcmL family type IV secretion protein
A0A7U2H3W7|A0A7U2H3W7_KLEPN	75467606	0	0	0	318000	DotI/IcmL/TraM family protein
A0A2N5A493|A0A2N5A493_KLEVA	772000000	30600000	313000	2100000	2120000	D-ribose ABC transporter substrate-binding protein (Fragment)
A0A483IJ85|A0A483IJ85_KLEPN	943000000	5050000	109000	98900	372000	DsbA family protein
W9BEC6|W9BEC6_KLEPN	943000000	5050000	109000	98900	372000	DSBA oxidoreductase
B5Y385|B5Y385_KLEP3	943000000	5050000	109000	98900	372000	DSBA-like thioredoxin domain protein
A0A377YVB7|A0A377YVB7_KLEPO	5160000000	6380000	0	80800	57400	D-serine dehydratase
A0A377TLZ7|A0A377TLZ7_KLEPN	5160000000	2180000	0	0	0	D-serine/D-alanine/glycine transporter
A0A2X3DET6|A0A2X3DET6_KLEPN	704000000	9570000	242000	8950	0	dTDP-4-amino-4,6-dideoxygalactose transaminase
A0A2J4Q4X5|A0A2J4Q4X5_9ENTR	704000000	9570000	188000	8950	0	dTDP-4-amino-4,6-dideoxygalactose transaminase (Fragment)
A0ABD7NAP0|A0ABD7NAP0_9ENTR	9004563	0	0	0	167000	dTDP-glucose 4,6-dehydratase
A0A087FJN6|A0A087FJN6_KLEVA	1330000000	187000000	0	3530000	5100000	D-threitol-binding protein
W8UMC7|W8UMC7_KLEPN	138000000	138000000	2120000	433000	340000	D-threo-aldose 1-dehydrogenase
A0A939NUG9|A0A939NUG9_KLEPN	5160000000	27900000	0	95300	0	DUF1283 domain-containing protein
A0A0W8AT71|A0A0W8AT71_KLEPN	49139812	0	0	37100	160000	DUF1311 domain-containing protein
A0A2J4QN02|A0A2J4QN02_9ENTR	1280000000	162000000	123000	11300000	2070000	DUF1471 domain-containing protein
A0AAE3RHU4|A0AAE3RHU4_9ENTR	123942	0	0	496000	3090000	DUF1471 family protein YdgH
A0A1L4BL83|A0A1L4BL83_KLEPN	8970378	0	0	470000	742000	DUF1496 domain-containing protein
A0A2J4PBL6|A0A2J4PBL6_9ENTR	7562726	0	0	0	1350000	DUF1795 domain-containing protein (Fragment)
W9B350|W9B350_KLEPN	7674246	0	0	341000	0	DUF1889 domain-containing protein
A0A483GQ99|A0A483GQ99_KLEPN	911000000	117000000	1620000	96600	0	DUF2076 domain-containing protein
A0A9J6RZ59|A0A9J6RZ59_KLEPN	911000000	93900000	1400000	96600	0	DUF2076 family protein
A0A422Z3M3|A0A422Z3M3_KLEPN	1110000000	65200000	414000	0	27400	DUF218 domain-containing protein
A0AAU6VXE7|A0AAU6VXE7_9CAUD	17685182	0	0	12200000	0	DUF2184 domain-containing protein
A0A1V7Q647|A0A1V7Q647_KLEPN	9190000000	24900000	406000	189000	57700	DUF2884 domain-containing protein
A0A483F357|A0A483F357_KLEPN	9190000000	24900000	401000	162000	57700	DUF2884 family protein
H3N4B0|H3N4B0_9ENTR	942000000	27300000	462000	261000	1200000	DUF3053 domain-containing protein
A0A2J5PAI3|A0A2J5PAI3_9ENTR	942000000	27300000	462000	261000	1200000	DUF3053 domain-containing protein (Fragment)
A0A060VHH6|A0A060VHH6_KLEPN	943000000	44600000	585000	0	510000	DUF3313 domain-containing protein
A0A0C7KBN7|A0A0C7KBN7_KLEPN	8483962	0	0	0	55000	DUF333 domain-containing protein
A0A2J5Q008|A0A2J5Q008_9ENTR	142000000	450000000	6870000	474000	0	DUF3461 domain-containing protein (Fragment)
A0AAE9HQS1|A0AAE9HQS1_9CAUD	121080414	0	0	1200000	485000	DUF3987 domain-containing protein
A0A1C1N8T1|A0A1C1N8T1_KLEPN	5160000000	126000000	1820000	361000	0	DUF406 family protein
A0A0C7KC64|A0A0C7KC64_KLEPN	75300000	37700000	0	0	1090000	DUF4156 domain-containing protein
A0A2N5A9Z2|A0A2N5A9Z2_KLEVA	75300000	37700000	0	0	1090000	DUF4156 domain-containing protein (Fragment)
A0A6A9B563|A0A6A9B563_KLEPN	5160000000	5070000	68100	0	0	DUF533 domain-containing protein
A0AAX1BP07|A0AAX1BP07_KLEPN	5160000000	5070000	68100	0	0	DUF533 domain-containing protein (Fragment)
A0AAJ1DZZ4|A0AAJ1DZZ4_9ENTR	1100000000	83400000	1090000	438000	357000	DUF853 domain-containing protein
A0A923EMJ2|A0A923EMJ2_KLEPN	4918888	0	0	18400	0	DUF853 family protein
A0A1S0WAP0|A0A1S0WAP0_KLEPN	1280000000	1240000000	7480000	2640000	1530000	DUF883 domain-containing protein
A0A6A8ECZ6|A0A6A8ECZ6_KLEPN	7730000000	261000000	3450000	220000	52700	DUF883 family protein
W9B6V1|W9B6V1_KLEPN	1440000000	437000000	1760000	0	0	DUF892 family protein
A0AAX1BSD6|A0AAX1BSD6_KLEPN	1620000000	31400000	1820000	1060000	2780000	DUF945 domain-containing protein
A0A9J6S211|A0A9J6S211_KLEPN	1620000000	31400000	2050000	1690000	3310000	DUF945 family protein
A0A2N5AFN9|A0A2N5AFN9_KLEVA	7555762	0	0	0	86800	D-xylose ABC transporter ATP-binding protein (Fragment)
A0ABD7GVM8|A0ABD7GVM8_9ENTR	772000000	28500000	335000	59200	246000	Dyp-type peroxidase
A0A919LW68|A0A919LW68_KLEPN	942000000	69100000	868000	284000	487000	Dyp-type peroxidase C-terminal domain-containing protein
B5XVR6|B5XVR6_KLEP3	12500000000	70200000	1050000	284000	601000	Dyp-type peroxidase family protein
A0A483GXA4|A0A483GXA4_KLEPN	1130000000	122000000	2270000	1120000	1730000	E3 ubiquitin--protein ligase
A0AAE9HQT6|A0AAE9HQT6_9CAUD	8298315	0	0	0	627000	EaA protein
A0AAU6VWR8|A0AAU6VWR8_9CAUD	5041817	0	0	0	353000	Eaa-like protein
A0ABD7JEV4|A0ABD7JEV4_KLEPN	10303423	0	0	0	411000	ECA polysaccharide chain length modulation protein
A0A9P0VAH2|A0A9P0VAH2_KLEVA	10303423	0	0	0	411000	ECA polysaccharide chain length modulation protein (Fragment)
A0A8D6E421|A0A8D6E421_KLEPN	880000000	18200000	0	0	395000	ECF RNA polymerase sigma-E factor
A0A0H3GW64|A0A0H3GW64_KLEPH	1570000000	610000000	8020000	14700000	22500000	Ecotin
A0A2J4QR62|A0A2J4QR62_9ENTR	7390941	0	0	1960000	3520000	Ecotin (Fragment)
Q93K40|Q93K40_KLEPN	1980000000	974000000	11900000	607000	1390000	Efflux pump membrane transporter
A0A2J4QIL9|A0A2J4QIL9_9ENTR	122855	0	0	948000	0	Efflux pump membrane transporter (Fragment)
A0AAW8AQ41|A0AAW8AQ41_KLEPN	5160000000	37500000	0	0	468000	Efflux RND transporter permease subunit (Fragment)
A0A422Z3Y0|A0A422Z3Y0_KLEPN	163000000	280000000	3200000	9040000	15900000	Efflux transporter periplasmic adaptor subunit
A0A2J4Z3C0|A0A2J4Z3C0_9ENTR	5160000000	163000000	1550000	2580000	3300000	Efflux transporter periplasmic adaptor subunit (Fragment)
W8UC06|W8UC06_KLEPN	1280000000	1240000000	18200000	4240000	3620000	ElaB protein
A0A378FWG6|A0A378FWG6_KLEPN	1490000000	145000000	1940000	3160000	2770000	Elongation factor 4
A0A2J4YNX7|A0A2J4YNX7_9ENTR	1090000000	67300000	916000	1240000	956000	elongation factor 4 (Fragment)
A0A0W8ANG9|A0A0W8ANG9_KLEPN	2000000000	5230000000	66400000	32500000	41600000	Elongation factor G
A0A3N2RIS6|A0A3N2RIS6_9ENTR	117000000	1060000000	10600000	5170000	7450000	Elongation factor G (Fragment)
A0A1Y0Q7E7|A0A1Y0Q7E7_KLEPN	11400000000	257000000	3570000	472000	1400000	Elongation factor P
A0A377XQJ5|A0A377XQJ5_KLEPN	163000000	865000000	31400000	11500000	16700000	Elongation factor Ts
A0A372CVS8|A0A372CVS8_KLEPN	1672101	0	0	460000	14300000	Elongation factor Tu
A0ABD7GQ60|A0ABD7GQ60_9ENTR	1600000000	6560000	384000	10600000	14300000	Elongation factor Tu (Fragment)
W8UT09|W8UT09_KLEPN	119000000	26000000	1000000	6990000	1470000	Endo-1,4-beta-xylanase
A0A919HWW2|A0A919HWW2_KLEPN	1130000000	26000000	889000	6990000	1340000	Endo-1,4-beta-xylanase A
B5XZS1|B5XZS1_KLEP3	930000000	40100000	537000	511000	822000	Endolytic peptidoglycan transglycosylase RlpA
A0A2J5PD57|A0A2J5PD57_9ENTR	770000000	26600000	350000	326000	598000	Endolytic peptidoglycan transglycosylase RlpA (Fragment)
A0AAX4LPZ9|A0AAX4LPZ9_9CAUD	50268665	0	0	0	66100	Endonuclease
A0A2X3CR25|A0A2X3CR25_KLEPN	515000000	5090000	95800	0	0	Endonuclease V
A0ABD7H1R7|A0ABD7H1R7_9ENTR	1760000000	340000000	5620000	4470000	4370000	Endopeptidase La
A0A2J4YW96|A0A2J4YW96_9ENTR	1360000000	116000000	1820000	1690000	1740000	Endopeptidase La (Fragment)
A0A377W8Z1|A0A377W8Z1_KLEPN	98400000	391000000	4390000	719000	677000	Endoribonuclease L-PSP
A0A4P0XR35|A0A4P0XR35_KLEPN	1900000000	886000000	12400000	4260000	5520000	Energy-dependent translational throttle protein EttA
A0A9P0Y696|A0A9P0Y696_KLEVA	1890000000	831000000	11800000	3810000	5290000	Energy-dependent translational throttle protein EttA (Fragment)
A0A2X3FHL4|A0A2X3FHL4_KLEPN	1820000000	50300000	519000	17700000	22400000	Enolase
A0A2N4Z1P6|A0A2N4Z1P6_KLEVA	1970000000	2290000000	29600000	27300000	34100000	Enolase (Fragment)
A0A919HYJ4|A0A919HYJ4_KLEPN	771000000	30200000	376000	0	0	Enolase C-terminal domain-containing protein
A0A0H3H4M6|A0A0H3H4M6_KLEPH	10200000000	43600000	0	0	0	Enoyl reductase (ER) domain-containing protein
A0A378C9Q7|A0A378C9Q7_KLEPN	150000000	74800000	6910000	20800	5740000	Enoyl-[acyl-carrier-protein] reductase [NADH]
A0A2X3EI42|A0A2X3EI42_KLEPN	1330000000	74800000	1700000	0	1200000	Enoyl-[acyl-carrier-protein] reductase [NADH] FabI
A0A2J5P7X3|A0A2J5P7X3_9ENTR	1400000000	74800000	5210000	20800	4600000	Enoyl-[acyl-carrier-protein] reductase [NADH] FabI (Fragment)
W8URV4|W8URV4_KLEPN	5160000000	1920000000	24800000	3930000	3600000	Entericidin B
A0A8D6Q5B4|A0A8D6Q5B4_KLEPN	5160000000	1920000000	24800000	3930000	3600000	Entericidin B membrane lipoprotein
A0A0F1W729|A0A0F1W729_9ENTR	49339504	0	0	12100	0	Envelope stress response membrane protein PspB
A6TEE1|A6TEE1_KLEP7	1590000000	225000000	3700000	0	0	Enzyme with S-transferase domain
A0A3S5DHR7|A0A3S5DHR7_KLEPN	1620000000	328000000	3720000	1120000	1250000	Epi-inositol hydrolase
A0A2N5A4W8|A0A2N5A4W8_KLEVA	49339504	0	0	99100	0	Epi-inositol hydrolase (Fragment)
A6THJ3|A6THJ3_KLEP7	129000000	96000000	1560000	528000	519000	Epimerase/isomerase
A0AAE9KWM7|A0AAE9KWM7_9CAUD	12550028	0	0	1400000	2380000	ERF family protein
A0A377W0D0|A0A377W0D0_KLEPN	1070000000	29800000	278000	467000	330000	Erythronate-4-phosphate dehydrogenase
A0A9P0V7S8|A0A9P0V7S8_KLEVA	12500000000	60400000	278000	350000	336000	Erythronate-4-phosphate dehydrogenase (Fragment)
A0A483L2H8|A0A483L2H8_KLEPN	119000000	26000000	1000000	6990000	1470000	Esterase family protein
A0ABD7GVV4|A0ABD7GVV4_9ENTR	945000000	0	66200	613000	793000	Esterase FrsA
A0A2J4YH08|A0A2J4YH08_9ENTR	863000000	6170000	158000	0	0	Esterase FrsA (Fragment)
A0A377XG72|A0A377XG72_KLEPN	1340000000	0	5130000	0	0	Ethanolamine ammonia-lyase heavy subunit
A0A486R0R7|A0A486R0R7_KLEPN	1540000000	19700000	5570000	0	0	Ethanolamine ammonia-lyase large subunit
A0AAE3RF94|A0AAE3RF94_9ENTR	1060000000	52200000	555000	0	0	Ethanolamine utilization microcompartment protein EutL
A0A2J4PHS4|A0A2J4PHS4_9ENTR	5160000000	8650000	105000	0	0	Ethanolamine utilization microcompartment protein EutL (Fragment)
A0A223U837|A0A223U837_9ENTR	1060000000	52200000	555000	0	0	Ethanolamine utilization polyhedral-body-like protein EutL
A0A377V9G8|A0A377V9G8_KLEPN	943000000	138000000	2090000	0	0	Ethanolamine utilization polyhedral-body-like protein EutM
A0A0H3GRF9|A0A0H3GRF9_KLEPH	1060000000	52200000	555000	0	0	Ethanolamine utilization protein
W8UGX2|W8UGX2_KLEPN	1060000000	52200000	555000	0	0	Ethanolamine utilization protein eutL
A0A2N5A312|A0A2N5A312_KLEVA	772000000	82900000	1910000	0	0	Ethanolamine utilization protein EutM (Fragment)
A0A377TRK5|A0A377TRK5_KLEPN	5160000000	2680000	0	0	0	Excinuclease ABC subunit B
A0ABD7GYN0|A0ABD7GYN0_9ENTR	1480000000	53000000	786000	133000	355000	Excinuclease ABC subunit UvrA
B5XS49|B5XS49_KLEP3	1070000000	17600000	231000	151000	267000	Exodeoxyribonuclease III
A0A2N4YYP6|A0A2N4YYP6_KLEVA	1070000000	17600000	189000	35900	137000	Exodeoxyribonuclease III (Fragment)
A0A919I818|A0A919I818_KLEPN	1160000000	8220000	667000	160000	0	Exopolyphosphatase
A0A2J4ZF24|A0A2J4ZF24_9ENTR	719000000	29300000	0	160000	0	exopolyphosphatase (Fragment)
A6T7Z4|RNB_KLEP7	11800000000	14000000	0	0	0	Exoribonuclease 2
A0A378B979|A0A378B979_KLEPN	1510000000	110000000	1890000	336000	404000	exoribonuclease II
A0A919LXA1|A0A919LXA1_KLEPN	9450000000	20800000	292000	0	0	Exoribonuclease phosphorolytic domain-containing protein
A0A483M231|A0A483M231_KLEPN	1070000000	64100000	68300000	502000	1460000	Exported protein
A0A6A8EGW9|A0A6A8EGW9_KLEPN	1520000000	98500000	1810000	506000	11800000	Extracellular solute-binding protein
A0A2J4ZTA2|A0A2J4ZTA2_9ENTR	1310000000	364000000	4470000	3240000	3850000	F0F1 ATP synthase subunit alpha (Fragment)
A0ABD7GNR1|A0ABD7GNR1_9ENTR	1120000000	873000000	9980000	7180000	5960000	F0F1 ATP synthase subunit beta (Fragment)
A0A377UT20|A0A377UT20_KLEPN	1000000000	109000000	1660000	1120000	1750000	F0F1 ATP synthase subunit delta
A0A2J5PJR8|A0A2J5PJR8_9ENTR	853000000	109000000	1660000	1120000	1750000	F0F1 ATP synthase subunit delta (Fragment)
A0A919HKL4|A0A919HKL4_KLEPN	1260000000	93600000	1320000	1120000	906000	FAD dependent oxidoreductase domain-containing protein
A0A919HS76|A0A919HS76_KLEPN	1040000000	76800000	1500000	369000	459000	FAD/NAD(P)-binding domain-containing protein
A0A927HTE8|A0A927HTE8_KLEPN	5120000000	22200000	309000	182000	0	FAD-binding protein
A0AB36LAN3|A0AB36LAN3_KLEPN	9580641	0	0	0	938000	FAD-dependent oxidoreductase
A0A2N5AEB2|A0A2N5AEB2_KLEVA	868862	0	0	0	702000	FAD-dependent oxidoreductase (Fragment)
A0A919LTM2|A0A919LTM2_KLEPN	1010000000	112000000	1460000	0	0	FAD-dependent oxidoreductase 2 FAD-binding domain-containing protein
A0A447S5P0|A0A447S5P0_KLEPN	9580641	0	0	0	938000	FAD-dependent pyridine nucleotide-disulfide oxidoreductase
A0A486U174|A0A486U174_KLEPN	6656962	0	0	95200	96400	Fatty acid metabolism regulator protein
A0A2J4YRM0|A0A2J4YRM0_9ENTR	4928871	0	0	95200	96400	Fatty acid metabolism transcriptional regulator FadR (Fragment)
A0A0W8AND6|A0A0W8AND6_KLEPN	11300000000	107000000	1740000	512000	828000	Fe/S biogenesis protein NfuA
A0A919HYK5|A0A919HYK5_KLEPN	11700000000	20700000	402000	0	0	Fe-containing alcohol dehydrogenase-like C-terminal domain-containing protein
A0A377TM10|A0A377TM10_KLEPN	1130000000	6170000	158000	0	0	Fermentation/respiration switch protein
A0A483IMN6|A0A483IMN6_KLEPN	1280000000	26200000	0	103000	571000	Ferric aerobactin receptor
A0A2N5ADU8|A0A2N5ADU8_KLEVA	5160000000	8550000	0	0	0	Ferric aerobactin receptor (Fragment)
A0A377XUI8|A0A377XUI8_KLEPN	9450000000	115000000	1410000	278000	653000	Ferric uptake regulation protein
A0AB74GM38|A0AB74GM38_KLEPN	1240000000	18200000	0	899000	166000	Ferrichrome outer membrane transporter
A0A483JTW0|A0A483JTW0_KLEPN	1240000000	18200000	0	899000	1380000	Ferrichrome porin FhuA
W8V032|W8V032_KLEPN	11500000000	16300000	0	866000	1370000	Ferrichrome-iron receptor
A0AB74QRP8|A0AB74QRP8_KLEPN	1340000000	613000000	6630000	1110000	1740000	Ferritin
A0A2J4XWV3|A0A2J4XWV3_9ENTR	94500000	149000000	1840000	304000	487000	Ferritin (Fragment)
A0A1S2ABX7|A0A1S2ABX7_9ENTR	915000000	142000000	1050000	0	0	Ferritin-like domain-containing protein
A0A2X3F9H7|A0A2X3F9H7_KLEPN	919000000	19400000	230000	738000	378000	Ferrous iron transport periplasmic protein EfeO
A0A2N5A5P3|A0A2N5A5P3_KLEVA	1040000000	41500000	287000	788000	1130000	Ferrous iron transporter (Fragment)
A0A378FRG8|A0A378FRG8_KLEPN	11700000000	1120000000	15400000	1810000	1870000	ferroxidase
A0A2N5AHM5|A0A2N5AHM5_KLEVA	11300000000	107000000	1740000	512000	828000	Fe-S biogenesis protein NfuA (Fragment)
A0A5D3JV74|A0A5D3JV74_KLEPN	1310000000	47900000	0	0	0	Fe-S cluster assembly ATPase SufC
A0AAN1Y3U4|A0AAN1Y3U4_9ENTR	9440000000	10500000	206000	0	0	FeS cluster assembly protein SufD
A0A2J5P2A8|A0A2J5P2A8_9ENTR	5160000000	5880000	0	0	105000	Fe-S cluster assembly scaffold IscU (Fragment)
W9BD96|W9BD96_KLEPN	1340000000	249000000	3380000	1510000	2700000	Fimbria/pilus periplasmic chaperone
A0A3N0NQY5|A0A3N0NQY5_KLEPN	928000000	22300000	339000	114000	302000	Fimbrial protein
B5XUI6|B5XUI6_KLEP3	928000000	22300000	0	46200	129000	Fimbrial protein FimF
P12903|FM12_KLEPN	104000000	744000000	9290000	4250000	2550000	Fimbrial subunit type 1
W8UV26|W8UV26_KLEPN	8566494	0	0	286000	447000	Fimbrial subunit type 3
A6TDK6|A6TDK6_KLEP7	8566494	0	0	286000	447000	Fimbrial-like protein
A0A919LY95|A0A919LY95_KLEPN	5041817	0	0	0	87800	Fimbrial-type adhesion domain-containing protein
B0LF84|B0LF84_KLEPN	1340000000	249000000	3380000	1510000	2700000	FimC
W8VEC0|W8VEC0_KLEPN	928000000	22300000	0	46200	129000	FimF protein
A0A4P0YHI2|A0A4P0YHI2_KLEPN	10600000000	319000000	3840000	5170000	7720000	FKBP-type peptidyl-prolyl cis-trans isomerase FkpA
A0A2J4ZL18|A0A2J4ZL18_9ENTR	4918888	0	0	1730000	2550000	FKBP-type peptidyl-prolyl cis-trans isomerase FkpA (Fragment)
A0A2J4RMB8|A0A2J4RMB8_9ENTR	6628123	0	0	0	48600	Flavin mononucleotide phosphatase
A0A2J4ZTR3|A0A2J4ZTR3_9ENTR	5041817	0	0	0	48600	Flavin mononucleotide phosphatase (Fragment)
W9BCT1|W9BCT1_KLEPN	773000000	40300000	1360000	349000	23000	Flavodoxin
A0A2N5A6N0|A0A2N5A6N0_KLEVA	773000000	40300000	0	0	0	Flavodoxin (Fragment)
A0A377XQJ2|A0A377XQJ2_KLEPN	7730000000	110000000	1470000	60000	783000	Flavodoxin 1
A0A1Q8Z093|A0A1Q8Z093_9ENTR	772000000	93000000	1360000	297000	592000	Flavodoxin FldA
A0A2J4RFD4|A0A2J4RFD4_9ENTR	5120000000	38100000	0	60000	86100	Flavodoxin FldA (Fragment)
A0A6G4MHX4|A0A6G4MHX4_KLEPN	773000000	17600000	0	0	0	Flavodoxin-dependent (E)-4-hydroxy-3-methylbut-2-enyl-diphosphate synthase (Fragment)
A0A919HTV6|A0A919HTV6_KLEPN	140000000	604000000	18800000	2230000	2280000	Flavoprotein WrbA
A0A2J5NFE5|A0A2J5NFE5_9ENTR	1070000000	849000000	18400000	1440000	1730000	Flavoprotein WrbA (Fragment)
A0A378AH15|A0A378AH15_KLEPO	773000000	40300000	0	0	110000	Flavoprotein YqcA
A0A486T8E2|A0A486T8E2_KLEPN	1480000000	37700000	631000	0	119000	FMN oxidoreductase
A0A486N913|A0A486N913_KLEPN	2200000000	467000000	51700000	1180000	1100000	Formate acetyltransferase
A0A2J4YTZ6|A0A2J4YTZ6_9ENTR	15412476	0	0	8400000	8510000	Formate acetyltransferase (Fragment)
A0ABD7UPS9|A0ABD7UPS9_KLEPN	17221701	0	0	7350000	6120000	Formate acetyltransferase 1
A0A919HR45|A0A919HR45_KLEPN	45869335	0	0	632000	682000	formate C-acetyltransferase
A0A2J4ZFJ2|A0A2J4ZFJ2_9ENTR	1502141	0	0	2720000	3020000	formate C-acetyltransferase (Fragment)
A0A2J4YB63|A0A2J4YB63_9ENTR	87100000	15500000	147000	0	464000	Formate dehydrogenase (Fragment)
A0A8D6Q6C6|A0A8D6Q6C6_KLEPN	8501512	0	0	87300	329000	Formate dehydrogenase iron-sulfur subunit
A0A3S4KF01|A0A3S4KF01_KLEPN	65508995	0	0	0	267000	Formate dehydrogenase O subunit beta
A0A658ZZ54|A0A658ZZ54_KLEPN	1740000000	130000000	1810000	1540000	3100000	Formate dehydrogenase-N subunit alpha
A0A060VLS6|A0A060VLS6_KLEPN	108127846	0	0	11100000	1490000	Formate dehydrogenase-O alpha subunit
H3N540|H3N540_9ENTR	9702306	0	0	10900000	1150000	Formate dehydrogenase-O major subunit
W8VIH2|W8VIH2_KLEPN	1740000000	130000000	1130000	11100000	1490000	Formate dehydrogenase-O, major subunit
A0A447RTW7|A0A447RTW7_KLEPN	5160000000	9110000	2910000	12600000	4450000	Formate dehydrogenase-O, major subunit, selenocysteine-containing
A0A919HWD7|A0A919HWD7_KLEPN	106372055	0	0	440000	0	Formyl transferase N-terminal domain-containing protein
W8UIU2|W8UIU2_KLEPN	7543158	0	0	0	25700	Formyltetrahydrofolate deformylase
A0A486QVN4|A0A486QVN4_KLEPN	1210000000	98200000	1060000	0	0	Free methionine-R-sulfoxide reductase
A0A2N5A9C0|A0A2N5A9C0_KLEVA	935000000	70700000	616000	0	0	Free methionine-R-sulfoxide reductase (Fragment)
A0A9P0V7X9|A0A9P0V7X9_KLEVA	1240000000	49000000	5420000	165000	293000	Fructosamine deglycase FrlB
A0A6A9B6Y3|A0A6A9B6Y3_KLEPN	1030000000	54200000	551000	0	0	Fructosamine kinase family protein
A0A3S4KHX7|A0A3S4KHX7_KLEPN	933000000	13100000	0	203000	153000	Fructose repressor FruR
W8UAH0|W8UAH0_KLEPN	1240000000	27900000	0	589000	358000	Fructose-1,6-bisphosphatase
A0AAE3RKW9|A0AAE3RKW9_9ENTR	155000000	503000000	6510000	886000	4330000	Fructose-1,6-bisphosphatase class 1
A0A2J4Y3N9|A0A2J4Y3N9_9ENTR	1260000000	300000000	3960000	886000	3010000	Fructose-1,6-bisphosphatase class 1 (Fragment)
A0A377XNL9|A0A377XNL9_KLEPN	1330000000	334000000	4290000	886000	2810000	fructose-bisphosphatase
A0A2J5P3W4|A0A2J5P3W4_9ENTR	6541973	0	0	179000	117000	fructose-bisphosphatase (Fragment)
A0A2J4YHS2|A0A2J4YHS2_9ENTR	767000000	104000000	1280000	886000	1160000	Fructose-bisphosphatase class I (Fragment)
A0A2V3KFD2|A0A2V3KFD2_KLEPN	1750000000	568000000	7910000	7080000	2240000	Fructose-bisphosphate aldolase
A0A2J5P669|A0A2J5P669_9ENTR	1470000000	1350000000	16900000	865000	925000	fructose-bisphosphate aldolase (Fragment)
H3MZR5|H3MZR5_9ENTR	1650000000	2260000000	21000000	1770000	1820000	Fructose-bisphosphate aldolase class 1
A0A378FWW5|A0A378FWW5_KLEPN	773000000	689000000	7900000	528000	816000	Fructose-bisphosphate aldolase class I
A0A0H3GW46|A0A0H3GW46_KLEPH	8733427	0	0	0	398000	Fructose-specific PTS family enzyme IIB'BC component
A0A919HWN2|A0A919HWN2_KLEPN	6400534	0	0	0	39800	FtsX extracellular domain-containing protein
A0A0H3GMU3|A0A0H3GMU3_KLEPH	6728553	0	0	106000	0	Fumarate and nitrate reduction regulatory protein
A0ABD7GUW5|A0ABD7GUW5_9ENTR	1140000000	95100000	941000	517000	912000	Fumarate hydratase
A0A2J4RIL3|A0A2J4RIL3_9ENTR	1300000000	143000000	2190000	389000	654000	Fumarate hydratase (Fragment)
A0A422Z3C6|A0A422Z3C6_KLEPN	1740000000	374000000	2960000	773000	1350000	Fumarate hydratase class I
W9B7K1|W9B7K1_KLEPN	1250000000	49500000	941000	0	0	Fumarate hydratase class II
A0A3S4GB40|A0A3S4GB40_KLEPN	995000000	48500000	837000	0	0	Fumarate hydratase, class II
A0A2J4REC9|A0A2J4REC9_9ENTR	1540000000	170000000	2530000	835000	212000	Fumarate reductase flavoprotein subunit
A0A6M4MHG8|A0A6M4MHG8_9ALTE	76800000	62400000	788000	377000	1370000	Fumarate reductase iron-sulfur subunit
A0A3N2SC20|A0A3N2SC20_9ENTR	48463448	0	0	106000	0	Fumarate/nitrate reduction transcriptional regulator Fnr
A0A378AID6|A0A378AID6_KLEPO	47310543	0	0	0	122000	Fusaric acid resistance protein fusE
A0AAE9HNK5|A0AAE9HNK5_9CAUD	5041817	0	0	0	170000	Fusion protein
B5XQ38|B5XQ38_KLEP3	1140000000	89600000	921000	0	0	GAF domain protein
A0A483INN7|A0A483INN7_KLEPN	1210000000	98200000	1060000	0	0	GAF domain-containing protein
A0AAE4MUN2|A0AAE4MUN2_9ENTR	99662254	0	0	0	449000	Galactofuranose ABC transporter, galactofuranose-binding protein YtfQ
A0A378FR88|A0A378FR88_KLEPN	5041817	0	0	0	56500	Galactokinase
A0A2N5ACE7|A0A2N5ACE7_KLEVA	5041817	0	0	0	56500	Galactokinase (Fragment)
A0A378A0L0|A0A378A0L0_KLEPO	1160000000	608000000	1290000	1190000	2500000	Galactose ABC transporter substrate-binding protein
A0A3S4HMF4|A0A3S4HMF4_KLEPN	7195772	0	0	78800	289000	Galactose-proton symport of transport system
A0A486PZ00|A0A486PZ00_KLEPN	1350000000	239000000	3010000	0	282000	Gamma-aminobutyraldehyde dehydrogenase
A0A2N5A8Z6|A0A2N5A8Z6_KLEVA	1030000000	139000000	1550000	0	80800	Gamma-aminobutyraldehyde dehydrogenase (Fragment)
A0A447S0D9|A0A447S0D9_KLEPN	147000000	243000000	3750000	472000	0	Gamma-aminobutyrate:alpha-ketoglutarate aminotransferase
A0A483JRK7|A0A483JRK7_KLEPN	1370000000	69300000	344000	0	59500	Gamma-glutamyl phosphate reductase
A0A2N5AAF5|A0A2N5AAF5_KLEVA	4928871	0	0	63700	0	Gamma-glutamylcyclotransferase (Fragment)
B5Y2Y0|B5Y2Y0_KLEP3	4928871	0	0	63700	0	Gamma-glutamylcyclotransferase family protein
A0A0H3GI83|A0A0H3GI83_KLEPH	4928871	0	0	63700	0	Gamma-glutamylcyclotransferase family protein YtfP
A0AB74QS94|A0AB74QS94_KLEPN	771000000	7720000	120000	39300	111000	Gamma-glutamyl-gamma-aminobutyraldehyde dehydrogenase
A0ABD7GXA8|A0ABD7GXA8_9ENTR	1020000000	30900000	0	0	0	Gamma-glutamyltransferase
A0A4P0YI38|A0A4P0YI38_KLEPN	6845407	0	0	161000	364000	Gamma-glutamyltranspeptidase
A0AAW8ARQ5|A0AAW8ARQ5_KLEPN	5041817	0	0	0	103000	GDP-mannose 4,6-dehydratase (Fragment)
A0A9P0V1B6|A0A9P0V1B6_KLEVA	1100000000	285000000	3480000	0	0	General stress protein 18
A0A249WS03|A0A249WS03_9ENTR	681000000	24500000	0	0	0	GFA family protein
A0A919HTP6|A0A919HTP6_KLEPN	681000000	24500000	0	0	0	Gfa-like protein
A0A2K0K3B1|A0A2K0K3B1_9ENTR	1010000000	16000000	150000	0	0	Gfo/Idh/MocA family oxidoreductase
A0A919HUZ9|A0A919HUZ9_KLEPN	1230000000	363000000	5120000	2600000	3660000	Gfo/Idh/MocA-like oxidoreductase C-terminal domain-containing protein
A0A919HTU9|A0A919HTU9_KLEPN	48463448	0	0	516000	561000	Gfo/Idh/MocA-like oxidoreductase N-terminal domain-containing protein
A0A164CCK0|A0A164CCK0_KLEPN	7730000000	12700000	158000	116000	135000	GIY-YIG domain-containing protein
A0A5B9N0D7|A0A5B9N0D7_9CAUD	887885	0	0	1030000	1090000	GIY-YIG nuclease family protein
A0A2J4YQQ0|A0A2J4YQQ0_9ENTR	68206985	0	0	0	200000	Glucan biosynthesis glucosyltransferase H (Fragment)
A0AB74GPM0|A0AB74GPM0_KLEPN	12627518	0	0	0	2940000	Glucans biosynthesis glucosyltransferase H
A0A658ZPP9|A0A658ZPP9_KLEPN	1449118	0	0	1170000	840000	Glucans biosynthesis protein D
A0A486PBZ2|A0A486PBZ2_KLEPN	1460000000	150000000	2530000	3390000	5560000	Glucans biosynthesis protein G
A0A422Z5W3|A0A422Z5W3_KLEPN	148000000	182000000	1570000	0	0	Glucarate dehydratase
A0A4P0YC19|A0A4P0YC19_KLEPN	1060000000	45600000	931000	565000	272000	Glucokinase
A0A486LRM4|A0A486LRM4_KLEPN	11426813	0	0	0	430000	Gluconate 2-dehydrogenase
W8VGA5|W8VGA5_KLEPN	11426813	0	0	0	430000	Gluconate 2-dehydrogenase gamma chain
A0AAX3FEB5|A0AAX3FEB5_KLEPN	11426813	0	0	0	430000	Gluconate 2-dehydrogenase subunit 3
A0A483G3C7|A0A483G3C7_KLEPN	10399228	0	0	0	392000	Gluconate 2-dehydrogenase subunit 3 family protein
A0A378BZR8|A0A378BZR8_KLEPN	10495784	0	0	0	302000	Gluconate 2-dehydrogenase subunit gamma
B5XWC1|B5XWC1_KLEP3	11426813	0	0	0	430000	Gluconate 2-dehydrogenase, subunit 3
A0A939SS64|A0A939SS64_KLEPN	7730000000	12600000	2420000	190000	176000	Glucosamine-6-phosphate deaminase
A0A2J4QTP5|A0A2J4QTP5_9ENTR	7730000000	89200000	1110000	134000	176000	Glucosamine-6-phosphate deaminase (Fragment)
A6THW9|A6THW9_KLEP7	1320000000	66400000	0	159000	261000	Glucosamine-fructose-6-phosphate aminotransferase
A0AAX2BXT1|A0AAX2BXT1_KLEPN	1320000000	66400000	0	254000	261000	Glucosamine--fructose-6-phosphate aminotransferase
W8UP28|W8UP28_KLEPN	943000000	55400000	711000	254000	0	Glucosamine--fructose-6-phosphate aminotransferase [isomerizing]
A0A486MTC4|A0A486MTC4_KLEPN	1860000000	294000000	3820000	2570000	4510000	Glucose dehydrogenase
W8V528|W8V528_KLEPN	1860000000	294000000	0	0	4510000	Glucose dehydrogenase (PQQ-dependent)
A0A483FZJ1|A0A483FZJ1_KLEPN	1860000000	294000000	2010000	1670000	2540000	Glucose/quinate/shikimate family membrane-bound PQQ-dependent dehydrogenase
A0A9Q7T6W9|A0A9Q7T6W9_KLEPN	1660000000	482000000	3870000	3150000	5850000	Glucose-1-phosphatase
A0A2J4XVE8|A0A2J4XVE8_9ENTR	908000000	23800000	356000	0	0	Glucose-1-phosphatase (Fragment)
A0A378FQV1|A0A378FQV1_KLEPN	1560000000	240000000	2480000	241000	0	Glucose-1-phosphate adenylyltransferase
A0A0W8ARJ0|A0A0W8ARJ0_KLEPN	1700000000	265000000	4330000	876000	1260000	Glucose-6-phosphate 1-dehydrogenase
A0A2J5NFE9|A0A2J5NFE9_9ENTR	4918888	0	0	161000	251000	Glucose-6-phosphate 1-dehydrogenase (Fragment)
A0A2J4XUJ8|A0A2J4XUJ8_9ENTR	106594185	0	0	0	295000	Glucose-6-phosphate dehydrogenase (Fragment)
A0A483FAY2|A0A483FAY2_KLEPN	1930000000	1420000000	19800000	5150000	6260000	Glucose-6-phosphate isomerase
A0A2J4ZPI3|A0A2J4ZPI3_9ENTR	1630000000	756000000	10900000	2660000	3310000	Glucose-6-phosphate isomerase (Fragment)
A0ABD7GPZ4|A0ABD7GPZ4_9ENTR	9950000000	52300000	846000	0	0	Glucuronate isomerase
A0ABD7GTE5|A0ABD7GTE5_9ENTR	5041817	0	0	0	81100	Glutamate 5-kinase
A0A377W980|A0A377W980_KLEPN	1840000000	197000000	17700000	1830000	13000000	Glutamate and aspartate transporter subunit
A0A483VK63|A0A483VK63_KLEPN	1800000000	2150000000	21700000	5430000	457000	Glutamate dehydrogenase
A0A2J4QDW3|A0A2J4QDW3_9ENTR	1630000000	1760000000	19100000	5370000	0	Glutamate dehydrogenase (Fragment)
A0A377WT24|A0A377WT24_KLEPN	11800000000	1450000	481000	0	0	Glutamate synthase [NADPH] large chain
A0A377U640|A0A377U640_KLEPN	12300000000	1450000	464000	0	0	Glutamate synthase subunit alpha
A0A0W8AQ82|A0A0W8AQ82_KLEPN	7730000000	2850000	50300	0	0	Glutamate transport ATP-binding protein
A0A2A5MKW3|A0A2A5MKW3_9ENTR	1760000000	197000000	8020000	1830000	6230000	Glutamate/aspartate ABC transporter substrate-binding protein
A0A0H3GTZ1|A0A0H3GTZ1_KLEPH	1840000000	197000000	17700000	1830000	13000000	Glutamate/aspartate periplasmic binding protein
W8V396|W8V396_KLEPN	1840000000	197000000	17700000	1830000	13000000	Glutamate/aspartate-binding protein
A0A919HXS2|A0A919HXS2_KLEPN	1310000000	991000000	12200000	1670000	457000	Glutamate/phenylalanine/leucine/valine/L-tryptophan dehydrogenase C-terminal domain-containing protein
A0A2N5A792|A0A2N5A792_KLEVA	1070000000	508000000	4360000	1860000	0	Glutamate/phenylalanine/leucine/valine/L-tryptophan dehydrogenase dimerisation domain-containing protein (Fragment)
A0A377WDM7|A0A377WDM7_KLEPN	1420000000	114000000	730000	1000000	361000	Glutamate-1-semialdehyde 2,1-aminomutase
A0A2J4ZQ21|A0A2J4ZQ21_9ENTR	5160000000	26700000	0	0	303000	Glutamate-1-semialdehyde 2,1-aminomutase (Fragment)
A0A2X3HJA9|A0A2X3HJA9_KLEPN	1120000000	53500000	0	664000	0	Glutamate-1-semialdehyde aminotransferase
A0ABD7GTX9|A0ABD7GTX9_9ENTR	11652719	0	0	1000000	0	Glutamate-1-semialdehyde-2,1-aminomutase
A0ABD7GSX2|A0ABD7GSX2_9ENTR	1290000000	55900000	2060000	135000	93300	Glutamate--tRNA ligase
A0A2N5A9C6|A0A2N5A9C6_KLEVA	134000000	106000000	0	135000	93300	Glutamate--tRNA ligase (Fragment)
A0A0H3GML8|A0A0H3GML8_KLEPH	771000000	173000000	1900000	407000	457000	Glutamic dehyrogenase-like protein
A6T6Q3|A6T6Q3_KLEP7	7730000000	2850000	50300	0	0	Glutamine ABC transporter ATP-binding component
A0A0H3GLV4|A0A0H3GLV4_KLEPH	7730000000	2850000	50300	0	0	Glutamine ABC transporter ATP-binding protein
A0A447S427|A0A447S427_KLEPN	155000000	612000000	7840000	6080000	6290000	Glutamine ABC transporter periplasmic protein
A0AB73VWS4|A0AB73VWS4_KLEPN	1510000000	612000000	7780000	5970000	6250000	Glutamine ABC transporter substrate-binding protein GlnH
A0A2J4PSK9|A0A2J4PSK9_9ENTR	1330000000	390000000	4220000	4070000	3700000	Glutamine ABC transporter substrate-binding protein GlnH (Fragment)
A0A422Z9V3|A0A422Z9V3_KLEPN	1200000000	370000000	4580000	0	0	Glutamine amidotransferase
B5XZI8|B5XZI8_KLEP3	10659548	0	0	643000	1600000	Glutamine synthetase
W8VHJ5|W8VHJ5_KLEPN	7730000000	2850000	50300	0	0	Glutamine transport ATP-binding protein glnQ
A0A9P0Y5G1|A0A9P0Y5G1_KLEVA	7730000000	2850000	50300	0	0	Glutamine transport ATP-binding protein GlnQ (Fragment)
W8UKS1|W8UKS1_KLEPN	155000000	612000000	7840000	6080000	6290000	Glutamine-binding protein
A0A377Y5S0|A0A377Y5S0_KLEPN	1710000000	286000000	0	909000	0	Glutamine--fructose-6-phosphate aminotransferase [isomerizing]
A0A2J5PF16|A0A2J5PF16_9ENTR	6697493	0	0	80500	0	Glutamine--fructose-6-phosphate aminotransferase [isomerizing] (Fragment)
A0A6B2J2M6|A0A6B2J2M6_KLEPN	1570000000	221000000	3310000	1360000	1750000	Glutamine--tRNA ligase
A0A2N4YZD2|A0A2N4YZD2_KLEVA	1350000000	131000000	2100000	689000	920000	Glutamine--tRNA ligase (Fragment)
A0A2J4Q4K4|A0A2J4Q4K4_9ENTR	1360000000	105000000	2070000	0	0	GlutamylGlutaminyl-tRNA synthetase (Fragment)
A0A377ZCC7|A0A377ZCC7_KLEPO	1070000000	13600000	1770000	135000	93300	Glutamyl-tRNA synthetase
A0A237TQF5|A0A237TQF5_KLEPN	175000000	698000000	8190000	0	0	Glutarate 2-hydroxylase
A0A6M4MCN3|A0A6M4MCN3_9ALTE	5160000000	128000000	1850000	666000	705000	Glutaredoxin
A0ABD7H0G4|A0ABD7H0G4_9ENTR	1240000000	74000000	1150000	606000	594000	Glutathione ABC transporter substrate-binding protein GsiB
A0A2J4ZIY9|A0A2J4ZIY9_9ENTR	1060000000	54500000	837000	416000	465000	Glutathione ABC transporter substrate-binding protein GsiB (Fragment)
A0AB73VVF0|A0AB73VVF0_KLEPN	141000000	66700000	1180000	590000	919000	Glutathione hydrolase proenzyme
A0A2J4Z8N4|A0A2J4Z8N4_9ENTR	7730000000	22300000	1040000	0	0	Glutathione reductase
A0A2J5PBU1|A0A2J5PBU1_9ENTR	5160000000	8200000	0	0	0	Glutathione reductase (Fragment)
A0A2J4RJH6|A0A2J4RJH6_9ENTR	1240000000	102000000	6670000	413000	299000	Glutathione S-transferase
B5XU74|B5XU74_KLEP3	1480000000	406000000	6670000	308000	138000	Glutathione S-transferase domain protein
A0A6B2JGI4|A0A6B2JGI4_KLEPN	1590000000	225000000	3700000	100000	0	Glutathione S-transferase family protein
A0A919I056|A0A919I056_KLEPN	912000000	74900000	0	0	0	Glutathione S-transferase YghU
A0A378A760|A0A378A760_KLEPN	922000000	53400000	430000	0	0	Glutathione S-transferase, omega
A0A2J4PTY6|A0A2J4PTY6_9ENTR	7730000000	5320000	0	9310	65100	Glutathione synthase (Fragment)
A0A485UVR1|A0A485UVR1_KLEPN	1360000000	65300000	0	108000	199000	Glutathione synthetase
A0A4S7LRV7|A0A4S7LRV7_KLEPN	1440000000	246000000	3300000	0	0	Glutathione transferase GstA
A0A2J4YFG5|A0A2J4YFG5_9ENTR	5160000000	1040000	0	0	0	Glutathione transferase GstA (Fragment)
A0A6B2J335|A0A6B2J335_KLEPN	1620000000	156000000	2410000	1540000	1900000	Glutathione-binding protein GsiB
A0A2J3DM57|A0A2J3DM57_9ENTR	142000000	401000000	6620000	308000	138000	Glutathione-dependent disulfide-bond oxidoreductase
A0A9Q6EXY1|A0A9Q6EXY1_KLEPN	1500000000	215000000	3550000	100000	0	Glutathione-dependent reductase
A0A2J4YH52|A0A2J4YH52_9ENTR	1240000000	102000000	3440000	100000	0	Glutathione-dependent reductase (Fragment)
A0ABD7H0N6|A0ABD7H0N6_9ENTR	5160000000	8200000	1120000	0	0	Glutathione-disulfide reductase
A0A377ZMJ6|A0A377ZMJ6_KLEPO	1440000000	246000000	3300000	0	0	Glutathionine S-transferase
A0A9P0V2J4|A0A9P0V2J4_KLEVA	1500000000	215000000	3550000	100000	0	Glutathionyl-hydroquinone reductase YqjG
A0A919LY12|A0A919LY12_KLEPN	773000000	108000000	1140000	0	0	Glyceraldehyde 3-phosphate dehydrogenase catalytic domain-containing protein
A0A3P2EFI1|A0A3P2EFI1_KLEPN	103000000	1250000000	16400000	1790000	3140000	Glyceraldehyde 3-phosphate dehydrogenase NAD(P) binding domain-containing protein
A0A6B2F1M3|A0A6B2F1M3_KLEPN	1810000000	5640000000	2630000	20200000	34700000	Glyceraldehyde-3-phosphate dehydrogenase
A0A2J4YJ71|A0A2J4YJ71_9ENTR	1000000000	2240000000	27300000	9450000	13700000	Glyceraldehyde-3-phosphate dehydrogenase (Fragment)
A0A486TLN9|A0A486TLN9_KLEPN	1360000000	122000000	1980000	590000	616000	Glyceraldehyde-3-phosphate ketol-isomerase
A0ABD7NUH0|A0ABD7NUH0_KLEPN	10300000000	48700000	862000	71200	393000	Glycerol dehydrogenase
W9B180|W9B180_KLEPN	1900000000	1790000000	24100000	15800000	16600000	Glycerol kinase
A0A2J4RKC4|A0A2J4RKC4_9ENTR	773000000	7570000	90200	70500	333000	Glycerol-3-phosphate 1-O-acyltransferase (Fragment)
A0A377VD23|A0A377VD23_KLEPN	945000000	22800000	1320000	681000	1160000	Glycerol-3-phosphate ABC transporter
A0A333G2C4|A0A333G2C4_KLEPN	773000000	7570000	347000	570000	795000	Glycerol-3-phosphate acyltransferase
A0A2N5ABM0|A0A2N5ABM0_KLEVA	515000000	4990000	90200	123000	506000	Glycerol-3-phosphate acyltransferase (Fragment)
A0A422ZBU9|A0A422ZBU9_KLEPN	1660000000	195000000	4250000	6900000	10000000	Glycerol-3-phosphate dehydrogenase
A0A9P0YBH6|A0A9P0YBH6_KLEVA	1660000000	195000000	4140000	6580000	9540000	Glycerol-3-phosphate dehydrogenase (Fragment)
A0A508ZHE1|A0A508ZHE1_KLEPN	695000000	15700000	155000	0	0	Glycerol-3-phosphate regulon repressor
W8UHB7|W8UHB7_KLEPN	72805145	0	0	479000	0	Glycerol-3-phosphate transporter
A0A483N5U5|A0A483N5U5_KLEPN	1500000000	114000000	1280000	0	0	Glycerone kinase
A0ABD7H0K0|A0ABD7H0K0_9ENTR	1060000000	84000000	1140000	1850000	753000	Glycerophosphodiester phosphodiesterase
A0A3S4GHV5|A0A3S4GHV5_KLEPN	6174814	0	0	249000	327000	Glycine betaine/choline ABC transporter membrane protein
W8UDK9|W8UDK9_KLEPN	7805431	0	0	0	117000	Glycine betaine/L-proline-binding protein
W8USC1|W8USC1_KLEPN	6174814	0	0	249000	327000	Glycine betaine-binding protein
A0A2J4ZAJ2|A0A2J4ZAJ2_9ENTR	1070000000	117000000	2010000	301000	528000	Glycine C-acetyltransferase (Fragment)
A0A377U4U5|A0A377U4U5_KLEPN	9320000000	79300000	887000	531000	642000	Glycine cleavage system aminomethyltransferase T
A0A919HY22|A0A919HY22_KLEPN	1640000000	120000000	5090000	924000	1170000	Glycine cleavage system P-protein N-terminal domain-containing protein
A0A377VBD3|A0A377VBD3_KLEPN	11600000000	12300000	133000	159000	299000	Glycine dehydrogenase
A0A4P0YFX2|A0A4P0YFX2_KLEPN	1710000000	348000000	7450000	875000	1290000	glycine dehydrogenase (aminomethyl-transferring)
A0A2J5PV50|A0A2J5PV50_9ENTR	1070000000	20700000	3290000	578000	691000	Glycine dehydrogenase (Aminomethyl-transferring) (Fragment)
W9B3Q5|W9B3Q5_KLEPN	1940000000	489000000	10700000	1450000	1890000	Glycine dehydrogenase (decarboxylating)
A0A919HYU6|A0A919HYU6_KLEPN	6819591	0	0	0	309000	Glycine dehydrogenase C-terminal domain-containing protein
A0A377U0N1|A0A377U0N1_KLEPN	1480000000	586000000	3720000	0	2290000	Glycine hydroxymethyltransferase
A0A7S9E135|A0A7S9E135_KLEPN	1260000000	692000000	8530000	5400000	8630000	Glycine zipper 2TM domain-containing protein
A6TBL4|A6TBL4_KLEP7	6174814	0	0	249000	327000	Glycine/betaine/choline transport protein, osmoprotection (ABC superfamily, peri_bind)
A0A0H3GX45|A0A0H3GX45_KLEPH	7805431	0	0	0	117000	Glycine/betaine/proline transport system periplasmic binding component
A0A377XKY0|A0A377XKY0_KLEPN	74009254	0	0	551000	726000	Glycine--tRNA ligase alpha subunit
A0A377XKQ5|A0A377XKQ5_KLEPN	162000000	82600000	468000	913000	1000000	Glycine--tRNA ligase beta subunit
A0A2J4RG68|A0A2J4RG68_9ENTR	166000000	120000000	468000	1020000	1250000	Glycine--tRNA ligase beta subunit (Fragment)
A0ABD7NV46|A0ABD7NV46_KLEPN	184000000	244000000	3490000	0	0	Glycogen phosphorylase
A0A2X3CTG7|A0A2X3CTG7_KLEPN	1390000000	151000000	1340000	515000	397000	Glycogen synthase
A0A2N4Z3G3|A0A2N4Z3G3_KLEVA	12500000000	120000000	957000	87100	311000	Glycogen synthase (Fragment)
A0AAX1BRI1|A0AAX1BRI1_KLEPN	1140000000	26000000	587000	6470000	783000	Glycoside hydrolase
A0AAN2CG56|A0AAN2CG56_9ENTR	10300000000	26000000	677000	167000	812000	Glycoside hydrolase family 13 N-terminal domain-containing protein
A6TFY4|A6TFY4_KLEP7	177000000	1070000000	11200000	2190000	8890000	Glycoside hydrolase, family 4
A0A919LTH4|A0A919LTH4_KLEPN	5160000000	24600000	298000	107000	193000	Glycosyl hydrolase family 13 catalytic domain-containing protein
A0A919I554|A0A919I554_KLEPN	1060000000	115000000	694000	234000	244000	Glycosyl transferase family 1 domain-containing protein
B5XTH2|B5XTH2_KLEP3	5041817	0	0	0	130000	Glycosyl transferase, group 2 family protein
A0A6A9CKQ4|A0A6A9CKQ4_KLEPN	5041817	0	0	0	130000	Glycosyltransferase
A0A483F646|A0A483F646_KLEPN	1420000000	50300000	716000	2730000	861000	Glycosyltransferase family 1 protein
A0AAX1L241|A0AAX1L241_KLEPN	1420000000	50300000	716000	2730000	861000	Glycosyltransferase family 4 protein
W8UAJ9|W8UAJ9_KLEPN	5041817	0	0	0	130000	Glycosyltransferase involved in cell wall biogenesis
A0A483L7U7|A0A483L7U7_KLEPN	122000000	112000000	0	232000	448000	Glyoxylate/hydroxypyruvate reductase A
A0A2L1BSM7|A0A2L1BSM7_KLEPN	1320000000	68300000	1520000	75900	0	Glyoxylate/hydroxypyruvate reductase B
W8UQK9|W8UQK9_KLEPN	6347168	0	0	0	60200	GMP reductase
A0A377WQ34|A0A377WQ34_KLEPN	86961365	0	0	321000	407000	GMP synthase
A0A0J2GSY1|A0A0J2GSY1_9ENTR	11721214	0	0	1130000	1450000	GMP synthase [glutamine-hydrolyzing]
A0A2J4RC58|A0A2J4RC58_9ENTR	49339504	0	0	292000	331000	GMP synthase [glutamine-hydrolyzing] (Fragment)
A0A919HRM9|A0A919HRM9_KLEPN	143000000	51200000	593000	0	0	GmrSD restriction endonucleases N-terminal domain-containing protein
A0A8D6IHP8|A0A8D6IHP8_KLEPN	107000000	51300000	828000	0	0	GNAT family acetyltransferase
A0A2L0KHV4|A0A2L0KHV4_KLEPN	107000000	51300000	828000	1280000	1350000	GNAT family N-acetyltransferase
A0A2N4YSV8|A0A2N4YSV8_KLEVA	7730000000	21200000	138000	0	2060000	GNAT family N-acetyltransferase (Fragment)
A0A2L1C250|A0A2L1C250_KLEPN	9380000000	24300000	428000	0	0	GNAT-family acetyltransferase
A0AAN1Y163|A0AAN1Y163_9ENTR	5160000000	0	101000	0	0	GntR family transcriptional regulator
A0A9Q6A069|A0A9Q6A069_KLEPN	760000000	8300000	101000	0	0	GntR family transcriptional regulator (Fragment)
A0A919HZL2|A0A919HZL2_KLEPN	773000000	7570000	90200	371000	0	GPAT/DHAPAT C-terminal domain-containing protein
A0AAX2B9F4|A0AAX2B9F4_KLEPN	1420000000	50300000	716000	2730000	861000	Group 1 glycosyl transferase
A0A0H3GVG9|A0A0H3GVG9_KLEPH	1270000000	58000000	1020000	0	147000	GTP cyclohydrolase 1
V3E2L1|V3E2L1_9ENTR	5160000000	3230000	0	0	0	GTP cyclohydrolase 1 type 2 homolog
A0A2N4Z0K8|A0A2N4Z0K8_KLEVA	942000000	56400000	0	0	0	GTP cyclohydrolase 1 type 2 homolog (Fragment)
A0A377U1A9|A0A377U1A9_KLEPN	633000000	31400000	450000	0	147000	GTP cyclohydrolase I
W8UQK7|W8UQK7_KLEPN	10003511	0	0	227000	0	GTP pyrophosphokinase
A0A2J4R7U3|A0A2J4R7U3_9ENTR	7390941	0	0	151000	0	GTP pyrophosphokinase (Fragment)
W9BQ03|W9BQ03_KLEPN	1460052	0	0	1490000	1100000	GTPase Der
A0A2X3C9I9|A0A2X3C9I9_KLEPN	6829595	0	0	0	65800	GTPase Era
A0AAE4SKD4|A0AAE4SKD4_9ENTR	8790000000	18000000	219000	93600	0	GTPase HflX
A0A2J4Y0W5|A0A2J4Y0W5_9ENTR	741000000	9710000	129000	93600	0	GTPase HflX (Fragment)
A0A2X3D9F7|A0A2X3D9F7_KLEPN	10062183	0	0	302000	0	GTPase Obg
A0A2X3H704|A0A2X3H704_KLEPN	1340000000	123000000	703000	953000	954000	GTP-binding and nucleic acid-binding protein YchF
A0A939SS41|A0A939SS41_KLEPN	944000000	363000000	4540000	10600000	14300000	GTP-binding protein
A0A2J5PFY7|A0A2J5PFY7_9ENTR	49339504	0	0	544000	512000	GTP-binding protein (Fragment)
A0A378CM47|A0A378CM47_KLEPN	7730000000	14000000	593000	234000	216000	GTP-binding protein EngB
A0A9P0Y565|A0A9P0Y565_KLEVA	7730000000	14000000	593000	208000	216000	GTP-binding protein EngB (Fragment)
A0A377ZS01|A0A377ZS01_KLEPN	741000000	9710000	129000	0	0	GTP-binding protein HflX
A0A447RSI5|A0A447RSI5_KLEPN	49339504	0	0	32800	0	GTP-binding protein Obg
A0A4P0XH92|A0A4P0XH92_KLEPN	1410000000	141000000	1800000	718000	1060000	GTP-binding protein TypA/BipA
A0A919HR51|A0A919HR51_KLEPN	11800000000	31400000	1210000	524000	1660000	GTP-binding protein YdgA
A0ABD7GSH4|A0ABD7GSH4_9ENTR	5160000000	8400000	262000	142000	0	Guanylate kinase
A0AB73WSB3|A0AB73WSB3_KLEPN	5160000000	1120000	63700	0	0	HAAAP family serine/threonine permease
A0A422ZD85|A0A422ZD85_KLEPN	773000000	5590000	337000	0	71600	HAD family hydrolase (Fragment)
A0A447RTW2|A0A447RTW2_KLEPN	734000000	50300000	557000	0	0	Haloacid dehalogenase-like hydrolase
A0A5C2LI32|A0A5C2LI32_KLEPN	7730000000	8250000	0	45600	0	Hcy-binding domain-containing protein
A0A919HYR0|A0A919HYR0_KLEPN	6863133	0	0	76500	0	HD domain-containing protein
A0AAX4G8A7|A0AAX4G8A7_9CAUD	7562726	0	0	0	110000	Head maturation protease
A0A4D6DXS5|A0A4D6DXS5_9CAUD	9043883	0	0	0	936000	Head protein
A0A3S4H220|A0A3S4H220_KLEPN	1490000000	1120000000	20400000	21700000	24000000	Heat shock protein 60 family chaperone GroEL
A0A377Z7Y2|A0A377Z7Y2_KLEPN	92200000	217000000	3010000	924000	1390000	Heat shock protein GrpE
A0A422ZZT4|A0A422ZZT4_KLEPN	2200000000	2310000000	32300000	5130000	4050000	Heat shock survival AAA family ATPase ClpK
G7RUX9|G7RUX9_KLEPN	1590000000	2140000000	33500000	3410000	3790000	Heat-shock protein Hsp20
A0A0C5ACM7|A0A0C5ACM7_9CAUD	13447737	0	0	1390000	610000	Helicase
A0A919LVZ7|A0A919LVZ7_KLEPN	988000000	17800000	170000	528000	549000	Helicase C-terminal domain-containing protein
A0A919HV09|A0A919HV09_KLEPN	5160000000	2010000	2010000	1070000	762000	Helicase HerA-like C-terminal domain-containing protein
A6THI9|A6THI9_KLEP7	73509476	0	0	60700	0	Helix-turn-helix protein
A0A8D6PXX4|A0A8D6PXX4_KLEPN	6420106	0	0	132000	0	Hemin-binding periplasmic protein HmuT
A0A377VC48|A0A377VC48_KLEPN	6553131	0	0	350000	55000	Hemolysin
A0A0H3GH46|A0A0H3GH46_KLEPH	13917963	0	0	460000	752000	HemY N-terminal domain-containing protein
W8UQ43|W8UQ43_KLEPN	13917963	0	0	460000	752000	HemY protein
A0A2X3EUK9|A0A2X3EUK9_KLEPN	13917963	0	0	460000	738000	HemY-like protein
A0A2X3ETU8|A0A2X3ETU8_KLEPN	9450000000	25400000	1220000	1580000	2080000	HflC protein
A0A3S4GII7|A0A3S4GII7_KLEPN	79593216	0	0	629000	587000	HflK protein
A0A919I321|A0A919I321_KLEPN	741000000	9710000	129000	0	0	Hflx-type G domain-containing protein
A0A1C1EM96|A0A1C1EM96_9ENTR	1520000000	215000000	3380000	564000	759000	Histidine ABC transporter
A0A0H3GR77|A0A0H3GR77_KLEPH	1520000000	215000000	3380000	1850000	4140000	Histidine ABC transporter periplasmic substrate-binding protein
A0AAN1Y2R7|A0AAN1Y2R7_9ENTR	1520000000	215000000	2790000	1510000	3480000	Histidine ABC transporter substrate-binding protein HisJ
A0A2N4YYK6|A0A2N4YYK6_KLEVA	1440000000	164000000	2790000	1510000	3480000	Histidine ABC transporter substrate-binding protein HisJ (Fragment)
A0A486TGC4|A0A486TGC4_KLEPN	188000000	1160000000	11600000	5770000	6130000	Histidine ammonia-lyase
A0A2J5Q3T5|A0A2J5Q3T5_9ENTR	12200000000	547000000	5410000	2340000	2570000	Histidine ammonia-lyase (Fragment)
A0A377VCF8|A0A377VCF8_KLEPN	75575	0	0	0	67800	histidine kinase
W8UH57|W8UH57_KLEPN	1520000000	215000000	3380000	1850000	4140000	Histidine-binding protein
A0A486R056|A0A486R056_KLEPN	1550000000	600000000	2910000	331000	3450000	Histidine--tRNA ligase
A0A2J4ZME5|A0A2J4ZME5_9ENTR	1250000000	103000000	1670000	331000	455000	Histidine--tRNA ligase (Fragment)
A0A2X3F051|A0A2X3F051_KLEPN	5041817	0	0	0	319000	Histidyl-tRNA synthetase
A0A377TI55|A0A377TI55_KLEPN	1010000000	20000000	313000	0	0	Histone acetyltransferase HPA2
A0A378AZZ8|A0A378AZZ8_KLEPN	965382	0	0	191000	0	homoserine dehydrogenase
A0AAX4LPP6|A0AAX4LPP6_9CAUD	125610245	0	0	969000	263000	Host specificity protein
A0A422YKT9|A0A422YKT9_KLEPN	1590000000	2140000000	33500000	3410000	3790000	HSP20
R4WGA4|R4WGA4_KLEPN	1590000000	2140000000	33500000	3410000	3790000	Hsp20 molecular chaperone
A0ABD7GR72|A0ABD7GR72_9ENTR	145000000	1440000000	22500000	2180000	2070000	Hsp20/alpha crystallin family protein
A0A2J4RIB4|A0A2J4RIB4_9ENTR	1590000000	2140000000	33500000	3410000	3790000	Hsp20-like protein
A0A919HZS5|A0A919HZS5_KLEPN	755000000	33800000	0	323000	695000	HTH cro/C1-type domain-containing protein
A0A919HY18|A0A919HY18_KLEPN	95904335	0	0	203000	153000	HTH lacI-type domain-containing protein
A0A0W8ARA8|A0A0W8ARA8_KLEPN	1500000000	215000000	4510000	322000	714000	HTH-type transcriptional regulator KdgR
W8V172|W8V172_KLEPN	9192158	0	0	145000	0	HTH-type transcriptional regulatory protein TyrR
A0A378FUU3|A0A378FUU3_KLEPN	5160000000	15300000	321000	884000	1030000	HtrA protease/chaperone protein
A0AAW8AQK0|A0AAW8AQK0_KLEPN	4414696	0	0	223000	0	HU family DNA-binding protein (Fragment)
W8UQ34|W8UQ34_KLEPN	109752	0	0	0	100000	Hydrolase (HAD superfamily)
A0A2J4YJ55|A0A2J4YJ55_9ENTR	1060000000	82700000	1200000	824000	1380000	Hydrophobe/amphiphile efflux-1 family RND transporter (Fragment)
A0A246R2H8|A0A246R2H8_KLEPN	8510000000	12300000	0	0	362000	IcmK
B7T4T6|B7T4T6_KLEPN	8510000000	12300000	0	0	362000	IcmK (DotH) protein
A0A288SKA1|A0A288SKA1_KLEPN	75467606	0	0	0	318000	IcmL
A0A378CDX4|A0A378CDX4_KLEPN	1450000000	192000000	3270000	174000	460000	Imidazolonepropionase
A0A2N5AFG2|A0A2N5AFG2_KLEVA	5041817	0	0	0	74800	imidazolonepropionase (Fragment)
A0A2J4XXI1|A0A2J4XXI1_9ENTR	1140000000	90400000	1350000	0	493000	IMP dehydrogenase (Fragment)
A0A330L3U0|A0A330L3U0_KLEPN	7376776	0	0	44700	0	IncI1 plasmid conjugative transfer protein TraI
A0A330L003|A0A330L003_KLEVA	10357318	0	0	0	452000	IncI1 plasmid conjugative transfer protein TraO
W8UH12|W8UH12_KLEPN	1710000000	367000000	4270000	0	25500	Indole-3-pyruvate decarboxylase
A0A483KFA8|A0A483KFA8_KLEPN	1650000000	334000000	4100000	0	25500	Indolepyruvate decarboxylase
B5Y004|B5Y004_KLEP3	1060000000	219000000	3360000	2290000	4360000	Inhibitor of vertebrate lysozyme
A0A377Y5N3|A0A377Y5N3_KLEPN	1260000000	177000000	2370000	2700000	4310000	Inner membrane lipoprotein DcrB
A6T5X7|A6T5X7_KLEP7	943000000	55400000	156000	0	0	Inner membrane protein
W8VFX0|W8VFX0_KLEPN	5160000000	5070000	68100	0	0	Inner membrane protein yebE
A0A378AN45|A0A378AN45_KLEPN	1150000000	741000000	10500000	3280000	7070000	inorganic diphosphatase
A0A377WFG2|A0A377WFG2_KLEPN	12200000000	1010000000	13900000	4110000	7190000	Inorganic pyrophosphatase
A0A3S4KBU4|A0A3S4KBU4_KLEPN	1260000000	80600000	801000	0	790000	Inosine 5'-monophosphate dehydrogenase
A0A377V610|A0A377V610_KLEPN	1310000000	127000000	1770000	0	901000	Inosine-5'-monophosphate dehydrogenase
A0A2N4Z4N8|A0A2N4Z4N8_KLEVA	1380000000	120000000	1580000	0	945000	Inosine-5'-monophosphate dehydrogenase (Fragment)
A0A4S7LYE8|A0A4S7LYE8_KLEPN	1760000000	711000000	9340000	4360000	6330000	Inositol 2-dehydrogenase
A0A2J5P0W4|A0A2J5P0W4_9ENTR	1480000000	528000000	6770000	3850000	5770000	Inositol 2-dehydrogenase (Fragment)
A0A377TML2|A0A377TML2_KLEPN	50394833	0	0	0	66300	Inositol transport system ATP-binding protein
A0A0J2I8B2|A0A0J2I8B2_9ENTR	1070000000	111000000	0	2010000	2600000	Inositol transport system sugar-binding protein
A0A060VIW4|A0A060VIW4_KLEPN	11200000000	27000000	697000	428000	645000	Inositol-1-monophosphatase
A0A2J4QD42|A0A2J4QD42_9ENTR	8570000000	27000000	494000	185000	0	Inositol-1-monophosphatase (Fragment)
A0A336J8T2|A0A336J8T2_KLEPN	5160000000	24900000	335000	0	277000	Inositol-5-monophosphate dehydrogenase
A0A377ZMV1|A0A377ZMV1_KLEPN	1500000000	24900000	530000	137000	3190000	Inosose dehydratase
A0A422ZFW3|A0A422ZFW3_KLEPN	10700000000	123000000	1580000	530000	590000	Inosose isomerase
A0A2N4YW41|A0A2N4YW41_KLEVA	9390000000	81700000	0	361000	389000	Inosose isomerase (Fragment)
A0A2J4ZWX5|A0A2J4ZWX5_9ENTR	5751239	0	0	233000	1050000	Insulinase family protein
A0A2W0NA22|A0A2W0NA22_KLEPN	1220000000	253000000	0	553000	718000	Integration host factor subunit alpha
A0A087FR92|A0A087FR92_KLEVA	117000000	139000000	2850000	0	312000	Integration host factor subunit beta
B5XSU6|B5XSU6_KLEP3	60827667	0	0	0	267000	Intermembrane phospholipid transport system ATP-binding protein MlaF
W9B2C4|W9B2C4_KLEPN	1420000000	279000000	3480000	2520000	2960000	Intermembrane phospholipid transport system binding protein MlaC
A0A483J5K9|A0A483J5K9_KLEPN	1230000000	32100000	0	0	22100	Intermembrane transport protein PqiB
B5XSZ0|B5XSZ0_KLEP3	1100000000	285000000	3540000	0	0	Intracellular protease, PfpI family
A0A0H3GYV3|A0A0H3GYV3_KLEPH	1200000000	370000000	4640000	0	0	Intracellular proteinase
W8VI76|W8VI76_KLEPN	1360000000	122000000	1980000	590000	616000	IOLH protein
A0A422ZGZ9|A0A422ZGZ9_KLEPN	1790000000	344000000	6440000	8190000	11800000	Iron ABC transporter substrate-binding protein
B5XQG0|B5XQG0_KLEP3	6420106	0	0	132000	0	Iron ABC transporter, periplasmic iron-binding protein
A0A2J4YGS2|A0A2J4YGS2_9ENTR	1080000000	48400000	398000	702000	1110000	Iron uptake system component EfeO
A0ABD4R061|A0ABD4R061_9ENTR	708000000	17800000	241000	491000	596000	Iron uptake system protein EfeO
W8UGK5|W8UGK5_KLEPN	6420106	0	0	132000	0	Iron(III) dicitrate-binding protein
W8VGA3|W8VGA3_KLEPN	1820000000	346000000	6510000	8220000	11800000	Iron(III)-binding protein
A0A927HI03|A0A927HI03_KLEPN	1280000000	477000000	2080000	825000	948000	Iron-containing alcohol dehydrogenase
A0A378AIK8|A0A378AIK8_KLEPN	1240000000	81900000	977000	284000	637000	Iron-dependent peroxidase
A0A2X3CIX7|A0A2X3CIX7_KLEPN	1310000000	47900000	0	0	0	Iron-sulfur cluster assembly ATPase protein SufC
A0A378BA75|A0A378BA75_KLEPO	7710000000	5210000	33000	0	0	Iron-sulfur cluster assembly protein SufD
A0A939NIW0|A0A939NIW0_KLEPN	5041817	0	0	0	105000	Iron-sulfur cluster assembly scaffold protein
A0A0G3Q1T2|A0A0G3Q1T2_KLEPN	944000000	10700000	224000	0	129000	Iron-sulfur cluster assembly scaffold protein IscU
A0A0H3GJM2|A0A0H3GJM2_KLEPH	706000000	17500000	0	0	0	Iron-sulfur cluster insertion protein ErpA
A0A483GL13|A0A483GL13_KLEPN	1520000000	0	1280000	2360000	3100000	Isochorismatase family protein
B5XXL8|B5XXL8_KLEP3	13676773	0	0	2410000	3160000	Isochorismatase hydrolase family protein
A0A9P0UYB7|A0A9P0UYB7_KLEVA	13151328	0	0	2360000	3100000	Isochorismatase-like domain-containing protein
W8UK31|W8UK31_KLEPN	13247067	0	0	2410000	3090000	Isochorismatase-like hydrolase slsA
A0A377XRW1|A0A377XRW1_KLEPN	7730000000	53800000	0	0	0	isocitrate dehydrogenase (NADP(+))
A0A2J4YSR6|A0A2J4YSR6_9ENTR	1680000000	1560000000	0	0	4410000	isocitrate dehydrogenase (NADP(+)) (Fragment)
A0A2J5PYN6|A0A2J5PYN6_9ENTR	18000000	1900000000	111000	0	5090000	Isocitrate dehydrogenase [NADP]
A0A9Q5ZZM0|A0A9Q5ZZM0_KLEPN	1920000000	2220000000	111000	0	6150000	Isocitrate dehydrogenase [NADP] (Fragment)
A0A5C2LHB1|A0A5C2LHB1_KLEPN	732000000	50900000	4100000	1830000	1880000	isoleucine--tRNA ligase
A0A2J4RKH2|A0A2J4RKH2_9ENTR	1500000000	288000000	3170000	1390000	2040000	Isoleucine--tRNA ligase (Fragment)
A0A5C2LIU2|A0A5C2LIU2_KLEPN	5160000000	58600000	0	324000	0	Isoleucyl-tRNA synthetase
A0AAE3RII1|A0AAE3RII1_9ENTR	1220000000	449000000	6200000	4500000	7630000	Ivy family C-type lysozyme inhibitor
A0A919HX04|A0A919HX04_KLEPN	1060000000	52400000	879000	0	0	J domain-containing protein
A0A377TMU9|A0A377TMU9_KLEPN	12200000000	7890000	0	68700	110000	Ketol-acid reductoisomerase
A0A2N5ADS3|A0A2N5ADS3_KLEVA	12200000000	7890000	0	68700	110000	Ketol-acid reductoisomerase (Fragment)
A0AAE4SIQ2|A0AAE4SIQ2_9ENTR	1300000000	7890000	0	161000	110000	Ketol-acid reductoisomerase (NADP(+))
A0A919HPJ8|A0A919HPJ8_KLEPN	1130000000	135000000	1590000	1550000	1430000	Ketosynthase family 3 (KS3) domain-containing protein
A0AAX2B9L3|A0AAX2B9L3_KLEPN	1360000000	54500000	929000	2270000	1880000	Kinase
A0A1C1F2I6|A0A1C1F2I6_9ENTR	1160000000	72100000	29200	0	0	Kinase inhibitor
A0A0H3GLR0|A0A0H3GLR0_KLEPH	1160000000	72100000	1340000	0	0	Kinase inhibitor protein
B5Y2S9|B5Y2S9_KLEP3	1560000000	132000000	1350000	630000	903000	Kinase, pfkB family
W8UFP7|W8UFP7_KLEPN	929000000	11100000	310000	62200	1530000	L,D-TPase catalytic domain-containing protein
A0A422Z4X4|A0A422Z4X4_KLEPN	929000000	11100000	0	62200	1450000	L,D-transpeptidase
A0A5D6STB4|A0A5D6STB4_KLEPN	10600000000	14700000	0	83200	0	L,D-transpeptidase ErfK
A0A9P0Y1L2|A0A9P0Y1L2_KLEVA	927000000	8020000	0	21000	0	L,D-transpeptidase ErfK/SrfK
A0A5C2LI83|A0A5C2LI83_KLEPN	929000000	11100000	310000	62200	890000	L,D-transpeptidase family protein
A0A377W2S2|A0A377W2S2_KLEPN	1580000000	208000000	4350000	0	922000	L,D-transpeptidase YnhG
A0ABD7MZ46|A0ABD7MZ46_9ENTR	14545985	0	0	2330000	0	LacI-type transcriptional regulator
A0A4P0YDL2|A0A4P0YDL2_KLEPN	5041817	0	0	0	91800	Lactaldehyde dehydrogenase
W8UJI9|W8UJI9_KLEPN	49091293	0	0	97900	0	Lactoylglutathione lyase
A0A2N5AEC8|A0A2N5AEC8_KLEVA	49091293	0	0	97900	0	Lactoylglutathione lyase (Fragment)
A0A331ECR1|A0A331ECR1_KLEPN	12262876	0	0	385000	0	L-arabinose-binding periplasmic protein AraF
A0A7U2DAF8|A0A7U2DAF8_ECOLX	11300000000	20400000	489000	133000	0	Large polyvalent protein-associated domain-containing protein
A6TG74|A6TG74_KLEP7	1680000000	355000000	4680000	2620000	2800000	Large ribosomal subunit assembly factor BipA
A0AAE4MWV1|A0AAE4MWV1_9ENTR	1180000000	4240000000	56400000	19100000	34800000	Large ribosomal subunit protein bL12
A0A167QE35|A0A167QE35_9ENTR	1160000000	977000000	17200000	10400000	14500000	Large ribosomal subunit protein bL17
W1DJV2|W1DJV2_KLEPN	1170000000	289000000	12400000	5570000	11500000	Large ribosomal subunit protein bL19
A0AAE4MLA9|A0AAE4MLA9_9ENTR	1260000000	643000000	7240000	2670000	3690000	Large ribosomal subunit protein bL20
A0AAE3RFC0|A0AAE3RFC0_9ENTR	905000000	764000000	9200000	3710000	5040000	Large ribosomal subunit protein bL21
W9BPW0|W9BPW0_KLEPN	12042859	0	0	2710000	6940000	Large ribosomal subunit protein bL25
A6TEK4|RL27_KLEP7	107000000	220000000	0	1860000	2530000	Large ribosomal subunit protein bL27
A0A0H3GXD3|A0A0H3GXD3_KLEPH	10087588	0	0	4700000	5850000	Large ribosomal subunit protein bL28
A0A223UIA9|A0A223UIA9_9ENTR	137000000	231000000	1200000	1340000	3440000	Large ribosomal subunit protein bL31
A0A223UDB6|A0A223UDB6_9ENTR	9775681	0	0	869000	1660000	Large ribosomal subunit protein bL32
A0A087FLR7|A0A087FLR7_KLEVA	934000000	35200000	0	890000	1430000	Large ribosomal subunit protein bL33
W1DRM9|W1DRM9_KLEPN	1560000000	1250000000	48900000	23600000	33400000	Large ribosomal subunit protein bL9
A0A2N5A4N7|A0A2N5A4N7_KLEVA	1210000000	10500000	24600000	8410000	12100000	Large ribosomal subunit protein bL9 (Fragment)
A0A223UHR4|A0A223UHR4_9ENTR	1760000000	2710000000	33700000	15800000	28600000	Large ribosomal subunit protein uL1
A0A377W8W0|A0A377W8W0_KLEPN	1540000000	2250000000	24700000	21600000	28200000	Large ribosomal subunit protein uL10
A0A5C2LJ54|A0A5C2LJ54_KLEPN	1170000000	703000000	18500000	6730000	8600000	Large ribosomal subunit protein uL11
A0A1Y0PUZ0|A0A1Y0PUZ0_KLEPN	1530000000	1230000000	17900000	10300000	14300000	Large ribosomal subunit protein uL13
W8UBH6|W8UBH6_KLEPN	1170000000	835000000	10900000	8650000	9440000	Large ribosomal subunit protein uL14
A0A927DI83|A0A927DI83_KLEPN	1510000000	1290000000	16000000	9150000	10600000	Large ribosomal subunit protein uL15
A0AAE3RMW3|A0AAE3RMW3_9ENTR	1220000000	1080000000	14700000	12300000	16000000	Large ribosomal subunit protein uL16
A0AAN2CBN2|A0AAN2CBN2_9ENTR	1790000000	3320000000	46700000	26200000	41900000	Large ribosomal subunit protein uL2
A0A0W8A7U5|A0A0W8A7U5_KLEPN	1350000000	820000000	8940000	16300000	19400000	Large ribosomal subunit protein uL22
A0A1Y0PSD2|A0A1Y0PSD2_KLEPN	144000000	786000000	9860000	6550000	9510000	Large ribosomal subunit protein uL24
A0A378AMA2|A0A378AMA2_KLEPO	101865326	0	0	1850000	3710000	Large ribosomal subunit protein uL29
A0A4P0YI51|A0A4P0YI51_KLEPN	1350000000	1170000000	14900000	13300000	15200000	Large ribosomal subunit protein uL3
W8UTK9|W8UTK9_KLEPN	1040000000	123000000	0	0	3670000	Large ribosomal subunit protein uL30
A0A2X3CPN3|A0A2X3CPN3_KLEPN	1280000000	889000000	17500000	16100000	18200000	Large ribosomal subunit protein uL4
A0A331BMB6|A0A331BMB6_KLEPN	144000000	1050000000	21800000	8270000	39900000	Large ribosomal subunit protein uL5
A0A2J5A0C6|A0A2J5A0C6_9ENTR	1230000000	707000000	8490000	0	10300000	Large ribosomal subunit protein uL5 (Fragment)
W8UBH9|W8UBH9_KLEPN	1720000000	1410000000	16600000	17700000	17000000	Large ribosomal subunit protein uL6
B5XPW2|B5XPW2_KLEP3	11188633	0	0	739000	0	L-cystine-binding protein TcyJ
A0A422ZU95|A0A422ZU95_KLEPN	1260000000	435000000	0	0	0	Leucine-responsive regulatory protein
A0ABD7JIZ1|A0ABD7JIZ1_KLEPN	1260000000	435000000	0	0	0	Leucine-responsive transcriptional regulator Lrp
A0A919LZ89|A0A919LZ89_KLEPN	1520000000	101000000	1450000	384000	688000	Leucine--tRNA ligase
A0A2N5ABB8|A0A2N5ABB8_KLEVA	4923851	0	0	89900	0	leucine--tRNA ligase (Fragment)
A0A919LPR6|A0A919LPR6_KLEPN	1330000000	176000000	1570000	512000	0	Leucyl aminopeptidase
A0A2N5AA87|A0A2N5AA87_KLEVA	10900000000	83100000	576000	198000	0	Leucyl aminopeptidase (Fragment)
A6TGV2|LEXA_KLEP7	945000000	29200000	194000	0	0	LexA repressor
A0A2J5NQB5|A0A2J5NQB5_9ENTR	772000000	18500000	56400	0	0	LexA repressor (Fragment)
A0A927DR65|A0A927DR65_KLEPN	1410000000	447000000	1000000	534000	353000	L-glutamate gamma-semialdehyde dehydrogenase
A0A2N5AG41|A0A2N5AG41_KLEVA	1880000000	1470000000	1000000	534000	353000	L-glutamate gamma-semialdehyde dehydrogenase (Fragment)
A0A8D6SW41|A0A8D6SW41_KLEPN	138000000	138000000	1950000	433000	340000	L-glyceraldehyde 3-phosphate reductase
A0A919LRD3|A0A919LRD3_KLEPN	1230000000	20900000	0	103000	559000	Ligand-gated channel protein
A0A1I9WIX6|A0A1I9WIX6_KLEPN	1170000000	15200000	800000	0	0	Light-harvesting LHII, alpha subunit B / Histone protein
A0A422ZH01|A0A422ZH01_KLEPN	11743031	0	0	0	464000	Lipase
A0A485USR2|A0A485USR2_KLEPN	7269611	0	0	240000	209000	Lipid A 1-diphosphate synthase
A0A2X3H3X9|A0A2X3H3X9_KLEPN	5041817	0	0	0	61100	Lipid A biosynthesis (KDO) 2-(Lauroyl)-lipid IVA acyltransferase
A0AAI8NKA6|A0AAI8NKA6_9ENTR	5041817	0	0	0	61100	Lipid A biosynthesis acyltransferase
A0ABD7GSY8|A0ABD7GSY8_9ENTR	5160000000	1070000	0	0	0	Lipid kinase YegS
A0A2J5P622|A0A2J5P622_9ENTR	7660000000	19200000	0	0	0	Lipid kinase YegS (Fragment)
A0ABD7N0B5|A0ABD7N0B5_9ENTR	107215614	0	0	578000	545000	Lipopolysaccharide ABC transporter
A0A2N4YUI9|A0A2N4YUI9_KLEVA	6414472	0	0	29900	0	Lipopolysaccharide ABC transporter permease LptG (Fragment)
A0A7H4MAV0|A0A7H4MAV0_KLEVA	10303423	0	0	0	411000	Lipopolysaccharide biosynthesis protein WzzE
A0A155QMG6|A0A155QMG6_9ENTR	107215614	0	0	578000	545000	Lipopolysaccharide export system ATP-binding protein LptB
B5Y2T6|B5Y2T6_KLEP3	48299557	0	0	19300	0	Lipopolysaccharide export system permease protein LptF
A0A9P0V7E7|A0A9P0V7E7_KLEVA	48299557	0	0	19300	0	Lipopolysaccharide export system permease protein LptF (Fragment)
A0ABD4R736|A0ABD4R736_9ENTR	7580000000	37100000	1440000	425000	460000	Lipoprotein
A0A2J5NI51|A0A2J5NI51_9ENTR	9360000000	64200000	0	632000	720000	Lipoprotein (Fragment)
A0A2X3ISN8|A0A2X3ISN8_KLEPN	49570507	0	0	0	240000	Lipoprotein NlpD
A0A8D6Q5M9|A0A8D6Q5M9_KLEPN	515000000	4890000	0	0	0	Lipoprotein NlpE
A0A3N2S5B2|A0A3N2S5B2_9ENTR	5160000000	1920000000	24800000	3930000	3600000	Lipoprotein toxin entericidin B
A0A377UYA8|A0A377UYA8_KLEPN	7700000000	27200000	0	324000	402000	Lipoprotein YajG
A0A2J4ZTR8|A0A2J4ZTR8_9ENTR	5160000000	27200000	0	208000	260000	Lipoprotein YajG (Fragment)
A0A9P0V3U8|A0A9P0V3U8_KLEVA	1380000000	79200000	3810000	1930000	3060000	Lipoprotein YbjP
A0A919LXC5|A0A919LXC5_KLEPN	5160000000	4000000	7970000	10700	0	Lipoprotein YgdI/YgdR-like SH3-like domain-containing protein
B5XVV8|B5XVV8_KLEP3	895000000	43600000	0	0	0	Lipoprotein, VacJ family
A0A927DWC2|A0A927DWC2_KLEPN	7730000000	19100000	1370000	878000	1350000	Lipoyl-binding domain-containing protein
A0A377XGN1|A0A377XGN1_KLEPN	1460000000	131000000	0	3580000	5800000	L-lactate dehydrogenase
A0A2N5AA59|A0A2N5AA59_KLEVA	7730000000	11700000	0	0	0	LLM class flavin-dependent oxidoreductase (Fragment)
A0A2N4YTL7|A0A2N4YTL7_KLEVA	1480000000	143000000	2100000	1990000	2020000	Lon N-terminal domain-containing protein (Fragment)
A0A2X3D652|A0A2X3D652_KLEPN	187000000	420000000	6450000	5320000	5240000	Lon protease
W8VFC6|W8VFC6_KLEPN	10303306	0	0	227000	0	Long-chain fatty acid transport protein
A0A2N4Z1G3|A0A2N4Z1G3_KLEVA	8514255	0	0	72400	0	Long-chain fatty acid transport protein (Fragment)
A0A2X3C4H8|A0A2X3C4H8_KLEPN	49339504	0	0	175000	415000	Low-affinity inorganic phosphate transporter
A0AAW9PPA6|A0AAW9PPA6_KLEVA	1260000000	21800000	929000	133000	0	LPD7 domain-containing protein
A0A3S4KGV1|A0A3S4KGV1_KLEPN	1130000000	33500000	463000	0	599000	LppC putative lipoprotein
A0A3S4HRB2|A0A3S4HRB2_KLEPN	7805431	0	0	0	117000	L-proline glycine betaine binding ABC transporter protein ProX
A0A2J4YRR1|A0A2J4YRR1_9ENTR	1100000000	42400000	1060000	0	0	LPS assembly protein LptD (Fragment)
A0A2N5AEQ7|A0A2N5AEQ7_KLEVA	48299557	0	0	19300	0	LPS export ABC transporter permease LptF (Fragment)
W1DWC4|W1DWC4_KLEPN	10259863	0	0	786000	0	LPS-assembly lipoprotein LptE
C4T9I0|C4T9I0_KLEPN	1850000000	202000000	3080000	1750000	516000	LPS-assembly protein LptD
A0A2N5A8D5|A0A2N5A8D5_KLEVA	138000000	93100000	1050000	662000	101000	LPS-assembly protein LptD (Fragment)
A0ABD7GXV4|A0ABD7GXV4_9ENTR	1310000000	235000000	1710000	1050000	1020000	L-serine ammonia-lyase
A0A2J4YK98|A0A2J4YK98_9ENTR	7610000000	81000000	705000	680000	498000	L-serine ammonia-lyase (Fragment)
A0A483FPH4|A0A483FPH4_KLEPN	1310000000	235000000	1270000	598000	557000	L-serine dehydratase
A0A9P0Y1U8|A0A9P0Y1U8_KLEVA	11221871	0	0	598000	557000	L-serine dehydratase (Fragment)
A0A2H4PH88|A0A2H4PH88_9CAUD	9822546	0	0	736000	1050000	L-shaped tail fiber protein
W8ULU5|W8ULU5_KLEPN	11410082	0	0	0	282000	L-sorbose dehydrogenase
A0A377Y6A2|A0A377Y6A2_KLEPN	1310000000	372000000	0	1140000	1520000	L-threonine 3-dehydrogenase
A0A2N5AB30|A0A2N5AB30_KLEVA	12300000000	346000000	0	1140000	1210000	L-threonine 3-dehydrogenase (Fragment)
A0A919I0E5|A0A919I0E5_KLEPN	7730000000	11700000	0	0	0	Luciferase-like domain-containing protein
A0A483FZK5|A0A483FZK5_KLEPN	9930000000	21100000	250000	0	0	Luciferase-like monooxygenase
A0A377XUH1|A0A377XUH1_KLEPN	1720000000	277000000	4140000	1310000	1420000	lysine decarboxylase
A0A2X3F9T4|A0A2X3F9T4_KLEPN	1620000000	247000000	3380000	1150000	1420000	Lysine decarboxylase 1
A0A7H4MLG7|A0A7H4MLG7_KLEVA	5160000000	13500000	0	38300	0	Lysine decarboxylase family protein
A0A2J5PQ34|A0A2J5PQ34_9ENTR	1620000000	236000000	2970000	0	1050000	Lysine decarboxylase LdcC (Fragment)
A0A486S050|A0A486S050_KLEPN	1870000000	70900000	1590000	348000	602000	Lysine--tRNA ligase
B5XQH4|B5XQH4_KLEP3	1470000000	161000000	3090000	0	746000	LysM domain/ErfK/YbiS/YcfS/YnhG family protein
A0A483LRW4|A0A483LRW4_KLEPN	13434549	0	0	0	890000	LysM peptidoglycan-binding domain-containing protein
A0AAN1Y621|A0AAN1Y621_9ENTR	49139812	0	0	37100	160000	Lysozyme inhibitor LprI family protein
B5XXM8|B5XXM8_KLEP3	49139812	0	0	37100	160000	Lysozyme inhibitor LprI-like N-terminal domain-containing protein
A0A2X3CDJ2|A0A2X3CDJ2_KLEPN	1190000000	28800000	0	42500	48900	Lysyl-tRNA synthetase
A0A919I299|A0A919I299_KLEPN	5160000000	5890000	257000	1040000	292000	Lytic murein transglycosylase
A0A7X1HUX4|A0A7X1HUX4_KLEPN	1250000000	96200000	1540000	444000	507000	M48 family metallopeptidase
A0A927HX24|A0A927HX24_KLEPN	1070000000	50100000	326000	0	0	Macrolide 2'-phosphotransferase
A0A1C1E6Z4|A0A1C1E6Z4_9ENTR	1070000000	50100000	326000	0	0	Macrolide 2'-phosphotransferase I
A0A9Q8C9X4|A0A9Q8C9X4_KLEPN	75467606	0	0	0	318000	Macrophage killing protein with similarity to conjugation protein
A0A0C5AFP4|A0A0C5AFP4_9CAUD	16914522	0	0	10100000	0	Major capsid protein
A0A0H3GZZ5|A0A0H3GZZ5_KLEPH	1060000000	325000000	3630000	2840000	5340000	Major cold shock protein
A0A919HP06|A0A919HP06_KLEPN	7195772	0	0	78800	0	Major facilitator superfamily (MFS) profile domain-containing protein
A0AAX4G8B2|A0AAX4G8B2_9CAUD	11205411	0	0	4370000	0	Major head protein
A0A0H4U1R4|A0A0H4U1R4_9CAUD	111917015	0	0	691000	918000	Major head subunit
B5XQP2|B5XQP2_KLEP3	6560456	0	0	222000	183000	Major myo-inositol transporter
A0A9P0UWB7|A0A9P0UWB7_KLEVA	6560456	0	0	222000	183000	Major myo-inositol transporter IolT
A0A378H212|A0A378H212_KLEPN	912000000	9390000000	109000000	23000000	43800000	Major outer membrane lipoprotein Lpp
A0A0C5AJW8|A0A0C5AJW8_9CAUD	7274724	0	0	1590000	2170000	Major tail protein
A0A377XHQ8|A0A377XHQ8_KLEPN	1800000000	2240000000	23900000	1410000	2270000	Malate dehydrogenase
A0A919I2C7|A0A919I2C7_KLEPN	7954184	0	0	194000	0	malate dehydrogenase (quinone)
A0A486SLS7|A0A486SLS7_KLEPN	1210000000	222000000	3130000	1160000	1870000	Malonyl CoA-acyl carrier protein transacylase
A0A2J4RKB3|A0A2J4RKB3_9ENTR	167000000	274000000	4380000	6730000	0	Maltodextrin-binding protein
A0A2J5PRM6|A0A2J5PRM6_9ENTR	160000000	234000000	3630000	5920000	0	Maltodextrin-binding protein (Fragment)
A0A2X3CXE6|A0A2X3CXE6_KLEPN	1600000000	195000000	2130000	6990000	1210000	Maltoporin
A6TGU6|LAMB2_KLEP7	14882007	0	0	881000	1210000	Maltoporin 2
W8VID3|W8VID3_KLEPN	1170000000	106000000	0	1760000	0	Maltose operon periplasmic protein
A0A0W8APS6|A0A0W8APS6_KLEPN	1170000000	106000000	0	1760000	0	Maltose operon protein MalM
A0A919HWJ8|A0A919HWJ8_KLEPN	1070000000	96700000	0	1760000	0	Maltose regulon periplasmic protein
A0AAW8XTE1|A0AAW8XTE1_9ENTR	12400000000	39300000	0	774000	1120000	Maltose/maltodextrin ABC transporter ATP-binding protein MalK
A0A9P0Y5S9|A0A9P0Y5S9_KLEVA	49747326	0	0	0	406000	Maltose/maltodextrin import ATP-binding protein MalK
A0A377UTX9|A0A377UTX9_KLEPN	12400000000	39300000	0	774000	1120000	Maltose/maltodextrin transport ATP-binding protein MalK
W8US79|W8US79_KLEPN	685172	0	0	70000	0	Maltose/maltodextrin transport system permease protein
A0A0H3GLW0|A0A0H3GLW0_KLEPH	12400000000	39300000	0	774000	1120000	Maltose/maltodextrin transporter ATP-binding protein
A0A2X3DFB7|A0A2X3DFB7_KLEPN	1156229	0	0	0	679000	Maltose/maltodextrinABC transporter substrate-binding protein MalE
A0A2X3F4U8|A0A2X3F4U8_KLEPN	177000000	1070000000	10100000	2190000	8510000	Maltose-6'-phosphate glucosidase
W9BP02|W9BP02_KLEPN	129000000	124000000	1150000	0	0	Manganese catalase
A0A483H833|A0A483H833_KLEPN	129000000	124000000	1150000	0	0	Manganese catalase family protein
A0A927DM63|A0A927DM63_KLEPN	8499556	0	0	1120000	0	Manganese/iron superoxide dismutase C-terminal domain-containing protein
A0A0G3Q3P6|A0A0G3Q3P6_9ENTR	8536288	0	0	313000	0	Mannose permease IID component
A0A422Z4V7|A0A422Z4V7_KLEPN	1200000000	40800000	1220000	576000	773000	mannose-1-phosphate guanylyltransferase
A0A6B2JB64|A0A6B2JB64_KLEPN	1100000000	40800000	471000	262000	361000	mannose-1-phosphate guanylyltransferase (Fragment)
A0A2N5A679|A0A2N5A679_KLEVA	1200000000	40800000	1430000	718000	936000	Mannose-1-phosphate guanylyltransferase/mannose-6-phosphate isomerase (Fragment)
A0A2J4RIF3|A0A2J4RIF3_9ENTR	77200000	41100000	243000	431000	0	Mannose-6-phosphate isomerase
A0A2J5PAM6|A0A2J5PAM6_9ENTR	77200000	41100000	243000	0	0	mannose-6-phosphate isomerase (Fragment)
A0A0H3GUQ4|A0A0H3GUQ4_KLEPH	8536288	0	0	313000	431000	Mannose-specific PTS system protein IID
A0A9P0Y1F5|A0A9P0Y1F5_KLEVA	9522021	0	0	0	211000	Mannosylfructose-phosphate synthase (Fragment)
A0A9P0V2Z8|A0A9P0V2Z8_KLEVA	1370000000	53000000	835000	674000	681000	Mannosylglucosyl-3-phosphoglycerate phosphatase
A0A193SFP8|A0A193SFP8_KLEPN	1420000000	50300000	191000	2730000	211000	Mannosyltransferase A
A0A447S8N2|A0A447S8N2_KLEPN	10200000000	62200000	1110000	83200	0	MarR family transcriptional regulator
A0A0H3GQR5|A0A0H3GQR5_KLEPH	927000000	53200000	880000	59500	0	MarR family transcriptional regulator, transcriptional regulator for hemolysin
B5XSU8|B5XSU8_KLEP3	9844355	0	0	0	827000	Mce family protein
B5XY53|B5XY53_KLEP3	1390497	0	0	0	342000	Mce-related protein
A0A0K0VLR7|A0A0K0VLR7_9CAUD	16914522	0	0	10100000	0	MCP protein
A0AAW8AC48|A0AAW8AC48_KLEPN	1320000000	116000000	1580000	881000	773000	MDR family oxidoreductase
A0AAW3G4D2|A0AAW3G4D2_KLEPN	10336784	0	0	0	215000	Mechanosensitive channel MscK
W8VHU1|W8VHU1_KLEPN	10336784	0	0	0	215000	Mechanosensitive ion channel
A0ABD7GXN3|A0ABD7GXN3_9ENTR	48721497	0	0	168000	0	Mechanosensitive ion channel protein MscS
A0A377WFL1|A0A377WFL1_KLEPN	87500000	63400000	710000	342000	518000	Membrane alanine aminopeptidase N
A0A486RSW2|A0A486RSW2_KLEPN	945000000	11400000	222000	0	227000	Membrane anchor protein YbhG
W8UPM2|W8UPM2_KLEPN	75300000	37700000	0	0	1090000	Membrane associated protein
A0A2W0YCB5|A0A2W0YCB5_KLEPN	5160000000	3840000	0	0	0	Membrane integrity-associated transporter subunit PqiC
A0A509A6E8|A0A509A6E8_KLEPN	773000000	38300000	526000	0	103000	Membrane lipoprotein
A0A2Z2IQE0|A0A2Z2IQE0_KLEPN	9260000	376000000	84800	220000	140000	Membrane protein
A0A378FWJ4|A0A378FWJ4_KLEPN	107000000	23400000	0	1110000	1900000	Membrane protein insertase YidC
A0A2J4ZT47|A0A2J4ZT47_9ENTR	72341415	0	0	0	867000	Membrane protein insertase YidC (Fragment)
A0A2J4QMW9|A0A2J4QMW9_9ENTR	7730000000	10000000	184000	0	119000	Membrane protein YbhG
A0A2X3F0G6|A0A2X3F0G6_KLEPN	75300000	37700000	0	0	1090000	Membrane protein yjeI
A0A3S4KE14|A0A3S4KE14_KLEPN	1010000000	509000000	7480000	2640000	1530000	Membrane protein YqjD
W8VER8|W8VER8_KLEPN	515000000	11900000	0	120000	0	Membrane-bound lytic murein transglycosylase B
A0A2A5MN02|A0A2A5MN02_9ENTR	1780000000	255000000	3570000	2340000	3990000	Membrane-bound PQQ-dependent dehydrogenase, glucose/quinate/shikimate family
A0A2J5PQ81|A0A2J5PQ81_9ENTR	149000000	185000000	2480000	1800000	3010000	Membrane-bound PQQ-dependent dehydrogenase, glucose/quinate/shikimate family (Fragment)
W9BGP0|W9BGP0_KLEPN	1400000000	43500000	716000	0	0	Metal-dependent carboxypeptidase
A0A249WJ98|A0A249WJ98_9ENTR	1060000000	54400000	1130000	347000	56000	Metalloprotease
A0A2J4Z8A2|A0A2J4Z8A2_9ENTR	923000000	31000000	507000	190000	507000	Metalloprotease (Fragment)
A0A9P0Y7T6|A0A9P0Y7T6_KLEVA	10600000000	71700000	0	550000	563000	Metalloprotease LoiP
A0ABD7H031|A0ABD7H031_9ENTR	929000000	39000000	637000	0	160000	Metalloprotease PmbA
A0A2N5AC41|A0A2N5AC41_KLEVA	11200000000	55000000	142000	0	263000	Metalloprotease PmbA (Fragment)
A0A483GD28|A0A483GD28_KLEPN	1440000000	78400000	1140000	149000	77000	Metalloprotease TldD
A0A2J4ZXI2|A0A2J4ZXI2_9ENTR	773000000	17200000	0	0	0	Metalloprotease TldD (Fragment)
A0A2X3DP93|A0A2X3DP93_KLEPN	1400000000	57100000	1950000	2310000	349000	Methionine ABC transporter substrate-binding protein
A0A919M2G5|A0A919M2G5_KLEPN	1480000000	338000000	4190000	2810000	2980000	Methionine adenosyltransferase
A0A2J4ZDW5|A0A2J4ZDW5_9ENTR	988000000	132000000	1160000	800000	765000	Methionine adenosyltransferase (Fragment)
W9BCB9|W9BCB9_KLEPN	48948902	0	0	150000	115000	Methionine aminopeptidase
A0ABD7GX34|A0ABD7GX34_9ENTR	1170000000	17600000	476000	45600	0	Methionine synthase
A0A2J5Q9F4|A0A2J5Q9F4_9ENTR	943000000	13000000	0	45600	0	Methionine synthase (Fragment)
A0ABD7JJN3|A0ABD7JJN3_KLEPN	1810000000	276000000	3740000	839000	1640000	Methionine--tRNA ligase
A0A2N4YTB6|A0A2N4YTB6_KLEVA	1570000000	141000000	2000000	405000	773000	Methionine--tRNA ligase (Fragment)
A0ABD7GR71|A0ABD7GR71_9ENTR	7366856	0	0	0	169000	Methionyl-tRNA formyltransferase
A0A9P0VDY7|A0A9P0VDY7_KLEVA	62285324	0	0	0	127000	Methionyl-tRNA formyltransferase (Fragment)
A0ABD7N707|A0ABD7N707_9ENTR	1840000000	281000000	3930000	915000	1640000	Methionyl-tRNA synthetase
A0A0J2GCL7|A0A0J2GCL7_9ENTR	49339504	0	0	29200	0	Methylenetetrahydrofolate reductase
A0A422ZJ52|A0A422ZJ52_KLEPN	49339504	0	0	29200	0	Methylenetetrahydrofolate reductase (Fragment)
A0A2J4ZIW8|A0A2J4ZIW8_9ENTR	86977516	0	0	0	3710000	Methyl-galactoside ABC transporter galactose-binding periplasmic protein MglB (Fragment)
A0A2X3FBM3|A0A2X3FBM3_KLEPN	1240000000	112000000	825000	0	136000	Methylglyoxal reductase
A0A378FYG7|A0A378FYG7_KLEPN	139000000	161000000	2890000	678000	813000	Methylmalonate-semialdehyde dehydrogenase
A0A5E6FL54|A0A5E6FL54_KLEPN	1650000000	554000000	7410000	2080000	2390000	methylmalonate-semialdehyde dehydrogenase (CoA acylating)
A0A8D6T1K9|A0A8D6T1K9_KLEPN	12004456	0	0	0	283000	Methylmalonyl-CoA carboxyltransferase 5S subunit
A0A486J3Q9|A0A486J3Q9_KLEPN	1220000000	68300000	829000	269000	109000	Methyltransferase
A0A483F6Y3|A0A483F6Y3_KLEPN	1360000000	54500000	929000	1760000	1970000	Methyltransferase domain-containing protein
A0A927HM75|A0A927HM75_KLEPN	1010000000	23300000	0	0	683000	MetQ/NlpA family lipoprotein
A0A264C179|A0A264C179_KLEVA	1590000000	163000000	3200000	7200000	16400000	MexE family multidrug efflux RND transporter periplasmic adaptor subunit
A0A919HSY9|A0A919HSY9_KLEPN	1670000000	280000000	3200000	9040000	16400000	MexX family efflux pump subunit
A0A2S8TGC8|A0A2S8TGC8_KLEPN	8533565	0	0	222000	289000	MFS transporter
A0A2N4YU39|A0A2N4YU39_KLEVA	4553767	0	0	78800	183000	MFS transporter (Fragment)
W8UE58|W8UE58_KLEPN	1440000000	78400000	1140000	149000	77000	Microcin-processing peptidase 2 (TldD)
A0AAE9HU45|A0AAE9HU45_9CAUD	6411753	0	0	134000	0	Minor tail protein
A0A7X1LMN0|A0A7X1LMN0_KLEPN	7730000000	36800000	916000	895000	1940000	MipA/OmpV family protein
A0A9P0V2G3|A0A9P0V2G3_KLEVA	7398386	0	0	252000	567000	MltA-interacting protein (Fragment)
A0A2J4ZDP9|A0A2J4ZDP9_9ENTR	5160000000	35300000	874000	643000	1490000	MltA-interacting protein MipA
A0A483GWX2|A0A483GWX2_KLEPN	8570000000	26500000	0	0	0	MmcQ/YjbR family DNA-binding protein
A0A2J4R3P1|A0A2J4R3P1_9ENTR	1110000000	118000000	0	0	0	Mn-containing catalase
A0A2J4YN48|A0A2J4YN48_9ENTR	1110000000	118000000	60400	0	0	Mn-containing catalase (Fragment)
A0A2J5A2M5|A0A2J5A2M5_9ENTR	938000000	48300000	0	286000	441000	MobC
A0A0U3JVD4|A0A0U3JVD4_KLEPN	938000000	48300000	0	286000	441000	Mobilization C protein
A0A483IFH4|A0A483IFH4_KLEPN	8437841	0	0	0	109000	Molecular chaperone
A6TI56|A6TI56_KLEP7	1590000000	2140000000	33500000	3410000	3790000	Molecular chaperone (Small heat shock protein)
A0A483ILF9|A0A483ILF9_KLEPN	1260000000	185000000	2580000	993000	1930000	Molecular chaperone FimC
A0A2J5Q0P5|A0A2J5Q0P5_9ENTR	1000000000	198000000	3510000	3770000	3380000	Molecular chaperone HtpG (Fragment)
A0AAQ1IA14|A0AAQ1IA14_9ENTR	10900000000	47400000	482000	91900	230000	Molybdate ABC transporter substrate-binding protein
A0A2N5A5F5|A0A2N5A5F5_KLEVA	1190000000	76800000	1260000	246000	243000	Molybdate ABC transporter substrate-binding protein (Fragment)
A0A0H3GU89|A0A0H3GU89_KLEPH	156000000	169000000	0	0	0	Molybdate transporter periplasmic protein
W8V2Y5|W8V2Y5_KLEPN	156000000	169000000	2360000	619000	932000	Molybdate-binding protein
A0A486T2K7|A0A486T2K7_KLEPN	1590000000	182000000	871000	214000	960000	Molybdenum ABC transporter substrate-binding protein
A0A3S4GJ96|A0A3S4GJ96_KLEPN	772000000	22800000	0	0	0	Molybdenum cofactor biosynthesis protein MogA
A0A6A8EEH7|A0A6A8EEH7_KLEPN	1260000000	79000000	461000	0	0	Molybdopterin adenylyltransferase
A0A919I413|A0A919I413_KLEPN	1150000000	33200000	0	242000	849000	Molybdopterin dinucleotide-binding domain-containing protein
A0A919HNF7|A0A919HNF7_KLEPN	1410000000	43300000	1330000	504000	839000	Molybdopterin oxidoreductase domain-containing protein
A0A5C2LIC3|A0A5C2LIC3_KLEPN	5038321	0	0	0	99100	Molybdopterin-dependent oxidoreductase
A0A2J4YR47|A0A2J4YR47_9ENTR	10200000000	6850000	0	0	0	Morphology and auto-aggregation control protein
A0A919HQR3|A0A919HQR3_KLEPN	84111206	0	0	674000	913000	MotA/TolQ/ExbB proton channel domain-containing protein
A0A4P0YGG6|A0A4P0YGG6_KLEPN	49339504	0	0	292000	442000	MotA/TolQ/ExbB proton channel family protein
A0AAX3AJQ0|A0AAX3AJQ0_9ENTR	1070000000	50100000	326000	0	0	Mph(A) family macrolide 2'-phosphotransferase
A0A0H3GSS7|A0A0H3GSS7_KLEPH	86351074	0	0	0	447000	MrkA fimbrial protein
B5XUK5|B5XUK5_KLEP3	7074054	0	0	114000	182000	MrkF protein
A0A2J5A2H8|A0A2J5A2H8_9ENTR	5160000000	24100000	416000	0	0	mRNA interferase PemK
A0A919HQ05|A0A919HQ05_KLEPN	9751124	0	0	0	124000	MukB N-terminal domain-containing protein
W8UNJ6|W8UNJ6_KLEPN	940000000	32300000	443000	82300	0	MukF protein
A0A377ZKE4|A0A377ZKE4_KLEPN	5160000000	2120000	0	110000	0	Multidrug ABC transporter
A0AAW6V658|A0AAW6V658_9ENTR	7372252	0	0	78500	53200	Multidrug efflux MFS transporter periplasmic adaptor subunit EmrA
A0ABD7H1I7|A0ABD7H1I7_9ENTR	7696894	0	0	0	2630000	Multidrug efflux pump subunit AcrA
A0A1Y0Q376|A0A1Y0Q376_KLEPN	1670000000	280000000	3200000	9040000	16400000	Multidrug efflux RND transporter periplasmic adaptor subunit AcrA
A0A2N4YUI0|A0A2N4YUI0_KLEVA	7372252	0	0	78500	53200	Multidrug export protein EmrA (Fragment)
W8UDK4|W8UDK4_KLEPN	7372252	0	0	78500	53200	Multidrug resistance protein A
A0A377V7P5|A0A377V7P5_KLEPN	48766033	0	0	0	53200	Multidrug resistance secretion protein
A0A378AFI2|A0A378AFI2_KLEPN	1010000000	35800000	67400	0	170000	Multifunctional fusion protein
A0A927DFT3|A0A927DFT3_KLEPN	1380000000	1910000	0	603000	1050000	Murein hydrolase activator NlpD
A0A2J4XWZ4|A0A2J4XWZ4_9ENTR	84401024	0	0	58300	360000	Murein hydrolase activator NlpD (Fragment)
A0A378AEL8|A0A378AEL8_KLEPO	515000000	11900000	0	120000	0	Murein hydrolase B
A0AAI8IT21|A0AAI8IT21_9ENTR	1530000000	172000000	4350000	0	890000	Murein L,D-transpeptidase
A0A2J4Y9F5|A0A2J4Y9F5_9ENTR	5160000000	4970000000	62300000	16600	27200000	Murein lipoprotein (Fragment)
A0A2N5AJK6|A0A2N5AJK6_KLEVA	130000000	44300000	1520000	1010000	463000	Murein transglycosylase (Fragment)
A0A6B2EPU8|A0A6B2EPU8_KLEPN	515000000	11900000	0	120000	0	Murein transglycosylase B
A0AAN1Y455|A0AAN1Y455_9ENTR	1530000000	172000000	3430000	0	622000	Murein transpeptidase
A0A927HV82|A0A927HV82_KLEPN	73509476	0	0	60700	0	MurR/RpiR family transcriptional regulator
A0A2J4ZVB5|A0A2J4ZVB5_9ENTR	73509476	0	0	60700	0	MurR/RpiR family transcriptional regulator (Fragment)
B5Y2T1|B5Y2T1_KLEP3	12400000000	142000000	1710000	0	272000	Myo-inositol catabolism protein
H3N6D1|H3N6D1_9ENTR	1310000000	94400000	1650000	475000	482000	Myo-inositol catabolism protein IolH
W8VGS1|W8VGS1_KLEPN	8533565	0	0	222000	289000	Myo-inositol transporter
A0A2J4QGE8|A0A2J4QGE8_9ENTR	7730000000	24900000	530000	137000	689000	Myo-inosose-2 dehydratase (Fragment)
A0A9P0V4U0|A0A9P0V4U0_KLEVA	7817924	0	0	922000	0	N utilization substance protein B (Fragment)
A0A919HX53|A0A919HX53_KLEPN	74009254	0	0	96800	47300	Na(+)/H(+) exchanger protein
A0A447S0B3|A0A447S0B3_KLEPN	1070000000	22600000	268000	449000	584000	Na(+)-translocating NADH-quinone reductase subunit A
W8UMW4|W8UMW4_KLEPN	11792745	0	0	0	413000	Na(+)-translocating NADH-quinone reductase subunit F
W8UQU4|W8UQU4_KLEPN	12004456	0	0	0	283000	Na+ transporting oxaloacetate decarboxylase alpha chain
A0A422Z9L2|A0A422Z9L2_KLEPN	74009254	0	0	96800	47300	Na+/H+ antiporter
W8UPS5|W8UPS5_KLEPN	74009254	0	0	96800	47300	Na+/H+ antiporter nhaP
A0A0H3GQ78|A0A0H3GQ78_KLEPH	1116686	0	0	579000	1120000	N-acetyl glucosamine specific PTS system components IIABC
W8UYF1|W8UYF1_KLEPN	49339504	0	0	24800	0	N-acetylglucosamine repressor
A0A2X3C678|A0A2X3C678_KLEPN	883000000	19900000	469000	54700	0	N-acetylglucosamine-1-phosphate uridyltransferase
A0A377WER4|A0A377WER4_KLEPN	49339504	0	0	24800	0	N-acetylglucosamine-6P-responsive transcriptional repressor NagC
W8V6W6|W8V6W6_KLEPN	1010000000	20000000	313000	0	0	N-acetyltransferase domain-containing protein
A0A9P0V9R0|A0A9P0V9R0_KLEVA	5160000000	1890000	0	0	0	N-acetyltransferase YjaB
B5XUD6|B5XUD6_KLEP3	6867974	0	0	148000	148000	NAD dependent epimerase/dehydratase family
A0A377WJI9|A0A377WJI9_KLEPN	674000000	14800000	0	0	0	NAD synthetase
A0A2J4ZD46|A0A2J4ZD46_9ENTR	7720000000	19200000	369000	0	95200	NAD(+) synthase (Fragment)
W8UL02|W8UL02_KLEPN	1310000000	87000000	3100000	416000	1410000	NAD(P) transhydrogenase subunit alpha
A0A378AU05|A0A378AU05_KLEPN	10188916	0	0	704000	0	NAD(P)(+) transhydrogenase (Si-specific)
A0A483FUI5|A0A483FUI5_KLEPN	9580641	0	0	0	938000	NAD(P)/FAD-dependent oxidoreductase
A6TEC6|A6TEC6_KLEP7	135000000	78200000	1080000	0	0	NAD(P)-binding dehydrogenase
A0A483IUN4|A0A483IUN4_KLEPN	10200000000	43600000	0	0	0	NAD(P)-dependent alcohol dehydrogenase
A0A2N4YWI6|A0A2N4YWI6_KLEVA	118000000	138000000	2100000	0	0	NAD(P)-dependent dehydrogenase (Fragment)
A0A6B0LHV0|A0A6B0LHV0_KLEPN	773000000	13600000	642000	148000	148000	NAD(P)-dependent oxidoreductase
A0A2J4ZIA6|A0A2J4ZIA6_9ENTR	6867974	0	0	148000	148000	NAD(P)-dependent oxidoreductase (Fragment)
A0A2J4R498|A0A2J4R498_9ENTR	1170000000	1070000000	15100000	1210000	1260000	NAD(P)H dehydrogenase (quinone)
A0A2N5AEE5|A0A2N5AEE5_KLEVA	10200000000	75900000	2020000	234000	206000	NAD(P)H nitroreductase (Fragment)
A0AAN2CEB7|A0AAN2CEB7_9ENTR	1170000000	40100000	742000	0	0	NAD(P)H quinone oxidoreductase
A0A3S4KNR4|A0A3S4KNR4_KLEPN	113000000	474000000	13100000	959000	1240000	NAD(P)H:quinone oxidoreductase, type IV
A6T5F2|A6T5F2_KLEP7	131000000	129000000	1960000	433000	320000	NAD(P)H-dependent xylose reductase
A0A2J4ZTG5|A0A2J4ZTG5_9ENTR	886000000	64300000	554000	0	110000	NAD(P)H-flavin reductase
A0A422ZHZ9|A0A422ZHZ9_KLEPN	1180000000	61000000	1050000	0	0	NAD(P)H-quinone oxidoreductase
W8VEU9|W8VEU9_KLEPN	1530000000	210000000	3610000	802000	811000	NAD-dependent aldehyde dehydrogenase
A0AAX1BKL6|A0AAX1BKL6_KLEPN	10322242	0	0	0	167000	NAD-dependent epimerase
A0AAW8AUX9|A0AAW8AUX9_KLEPN	1040000000	147000000	1530000	0	225000	NAD-dependent epimerase/dehydratase family protein (Fragment)
W8VDR8|W8VDR8_KLEPN	135000000	78200000	1080000	0	0	NAD-dependent oxidoreductase
A0AAI8IRW0|A0AAI8IRW0_9ENTR	1330000000	123000000	1990000	0	0	NAD-dependent phenylacetaldehyde dehydrogenase
A0A422ZQZ5|A0A422ZQZ5_KLEPN	1740000000	743000000	7750000	521000	312000	NAD-dependent succinate-semialdehyde dehydrogenase
W8VHD1|W8VHD1_KLEPN	9580641	0	0	0	938000	NADH dehydrogenase
A0A483LFJ3|A0A483LFJ3_KLEPN	1420000000	37700000	631000	0	119000	NADH:flavin oxidoreductase/NADH oxidase
A0A5C2LLL0|A0A5C2LLL0_KLEPN	7136137	0	0	324000	74400	NADH:flavin oxidoreductase/NADH oxidase N-terminal domain-containing protein
A0A2N5AKW1|A0A2N5AKW1_KLEVA	93442154	0	0	152000	331000	NADH:ubiquinone reductase (Na(+)-transporting) subunit A (Fragment)
A0A422ZNB8|A0A422ZNB8_KLEPN	1380000000	33900000	774000	0	0	NADH-dependent alcohol dehydrogenase
W8UUD7|W8UUD7_KLEPN	1380000000	33900000	774000	0	0	NADH-dependent butanol dehydrogenase B
W8VD71|W8VD71_KLEPN	74009254	0	0	118000	0	NADH-dependent dehydrogenase
W8UK75|W8UK75_KLEPN	1480000000	37700000	631000	0	119000	NADH-dependent flavin oxidoreductase
A0AAX1BWG6|A0AAX1BWG6_KLEPN	1880000000	484000000	5540000	1890000	3170000	NADH-quinone oxidoreductase
A0A0C7F5B0|A0A0C7F5B0_KLEPN	773000000	55500000	914000	385000	758000	NADH-quinone oxidoreductase subunit
A0AAW6UY91|A0AAW6UY91_9ENTR	773000000	55500000	914000	385000	758000	NADH-quinone oxidoreductase subunit A
A0A0G3RHK1|A0A0G3RHK1_KLEPN	1180863	0	0	562000	2700000	NADH-quinone oxidoreductase subunit B
A0A927DDR2|A0A927DDR2_KLEPN	129000000	187000000	2700000	2200000	3250000	NADH-quinone oxidoreductase subunit C
A0ABD7GZA4|A0ABD7GZA4_9ENTR	1600000000	215000000	2970000	2070000	2830000	NADH-quinone oxidoreductase subunit C/D
A0A2N4YZ44|A0A2N4YZ44_KLEVA	1700000000	331000000	4350000	2540000	4230000	NADH-quinone oxidoreductase subunit C/D (Fragment)
A0A2N4Z117|A0A2N4Z117_KLEVA	10700000000	39400000	431000	422000	550000	NADH-quinone oxidoreductase subunit D domain-containing protein (Fragment)
A0A422ZPR8|A0A422ZPR8_KLEPN	1070000000	31700000	630000	110000	456000	NADH-quinone oxidoreductase subunit E
A0A6B2EP20|A0A6B2EP20_KLEPN	1650000000	287000000	8410000	853000	9590000	NADH-quinone oxidoreductase subunit F
A0A2J5PTV4|A0A2J5PTV4_9ENTR	112000000	143000000	789000	72700	89000	NADH-quinone oxidoreductase subunit F (Fragment)
A0A377XU43|A0A377XU43_KLEPN	1520000000	241000000	599000	0	0	NADH-quinone oxidoreductase subunit G
A0A2J4ZVZ6|A0A2J4ZVZ6_9ENTR	1470000000	192000000	2930000	820000	1530000	NADH-quinone oxidoreductase subunit G (Fragment)
W8UWV5|W8UWV5_KLEPN	10204898	0	0	708000	943000	NADH-quinone oxidoreductase subunit I
A0A3S4GD14|A0A3S4GD14_KLEPN	4928871	0	0	64900	125000	NADH-quinone oxidoreductase subunit K
A0A2J4Y9C4|A0A2J4Y9C4_9ENTR	1450000000	128000000	1900000	1130000	1850000	NADH-quinone oxidoreductase subunit NuoD (Fragment)
A0ABD7H151|A0ABD7H151_9ENTR	1470000000	223000000	7210000	285000	8610000	NADH-quinone oxidoreductase subunit NuoF
A0ABD7GZN4|A0ABD7GZN4_9ENTR	1510000000	238000000	2600000	953000	1720000	NADH-quinone oxidoreductase subunit NuoG
A0A2X3EZM5|A0A2X3EZM5_KLEPN	108757034	0	0	291000	1190000	NADH-ubiquinone oxidoreductase subunit B
A0A2X1QRS8|A0A2X1QRS8_KLEPN	8521748	0	0	563000	621000	NADH-ubiquinone oxidoreductase subunit F
A0A919M373|A0A919M373_KLEPN	1070000000	57800000	363000	78700	218000	NADH-ubiquinone oxidoreductase subunit G
B5XR68|B5XR68_KLEP3	68638435	0	0	451000	0	NADP-dependent 3-hydroxy acid dehydrogenase YdfG
A0AAN1Y7Q6|A0AAN1Y7Q6_9ENTR	11410082	0	0	0	282000	NADP-dependent aryl-alcohol dehydrogenase
A0A422ZQ42|A0A422ZQ42_KLEPN	1910000000	594000000	8940000	557000	0	NADP-dependent malic enzyme
A0A2J5PX96|A0A2J5PX96_9ENTR	1380000000	297000000	4140000	288000	0	NADP-dependent malic enzyme (Fragment)
A0ABD7GWB9|A0ABD7GWB9_9ENTR	1520000000	331000000	4800000	284000	0	NADP-dependent oxaloacetate-decarboxylating malate dehydrogenase
A0AAQ1I8S3|A0AAQ1I8S3_9ENTR	1110000000	102000000	1010000	0	0	NADP-dependent oxidoreductase
A0A2N5AG46|A0A2N5AG46_KLEVA	131000000	169000000	1860000	0	0	NADP-dependent oxidoreductase (Fragment)
A0A919LT56|A0A919LT56_KLEPN	9225464	0	0	0	47000	NADP-dependent oxidoreductase domain-containing protein
A0ABD7GV53|A0ABD7GV53_9ENTR	1560000000	576000000	6610000	0	0	NADP-dependent phosphogluconate dehydrogenase
A0A422ZCR2|A0A422ZCR2_KLEPN	773000000	238000000	3030000	257000	2170000	NADP-dependent phosphogluconate dehydrogenase (Fragment)
A0A485WBX8|A0A485WBX8_KLEPN	1770000000	812000000	10200000	0	78400	NADP-dependent succinate-semialdehyde dehydrogenase
A0A372D8S1|A0A372D8S1_KLEPN	1740000000	743000000	9210000	0	50400	NADP-dependent succinate-semialdehyde dehydrogenase I
W8USV8|W8USV8_KLEPN	1370000000	116000000	2160000	1160000	1130000	Nadph:quinone oxidoreductase
A0A483YNI8|A0A483YNI8_KLEPN	1400000000	251000000	2800000	0	0	NADPH:quinone reductase
A0A377XRN8|A0A377XRN8_KLEPN	1070000000	508000000	4360000	1860000	0	NAD-specific glutamate dehydrogenase
A0A378BMT4|A0A378BMT4_KLEPN	5160000000	17700000	658000	0	0	Naphthoate synthase
A0A483H898|A0A483H898_KLEPN	1150000000	73900000	1030000	356000	697000	Negative modulator of initiation of replication
A0ABD7URF2|A0ABD7URF2_KLEPN	2080000000	1660000000	23100000	3620000	3160000	Negative regulator of genetic competence ClpC/MecB
W9B5P6|W9B5P6_KLEPN	8111766	0	0	413000	398000	Negative regulator of SacY activity
W8VGE2|W8VGE2_KLEPN	12654953	0	0	639000	0	N-ethylmaleimide reductase
A0A377VCV9|A0A377VCV9_KLEPN	10200000000	74200000	1320000	320000	601000	NfuA Fe-S protein maturation
A0A7X1HT78|A0A7X1HT78_KLEPN	1590000000	283000000	4300000	903000	985000	NH(3)-dependent NAD(+) synthetase
A0A2N4YXN8|A0A2N4YXN8_KLEVA	1200000000	139000000	2020000	712000	404000	NH(3)-dependent NAD(+) synthetase (Fragment)
A0A422ZBP7|A0A422ZBP7_KLEPN	48677406	0	0	31800	0	Nickel ABC transporter, nickel/metallophore periplasmic binding protein
A0A2N4YR39|A0A2N4YR39_KLEVA	48677406	0	0	31800	0	Nickel ABC transporter, nickel/metallophore periplasmic binding protein (Fragment)
A0ABD7NP95|A0ABD7NP95_KLEPN	48677406	0	0	31800	0	Nickel ABC transporter, periplasmic nickel-binding protein NikA
B5XP92|B5XP92_KLEP3	7864146	0	0	496000	956000	Nickel/cobalt homeostasis protein RcnB
A0A9P0VB03|A0A9P0VB03_KLEVA	48677406	0	0	31800	0	Nickel-binding periplasmic protein (Fragment)
W8UN69|W8UN69_KLEPN	48677406	0	0	31800	0	Nickel-binding protein
A0A919HPP9|A0A919HPP9_KLEPN	1241121	0	0	2410000	2050000	Nicotinamidase
A0AB73W1X9|A0AB73W1X9_KLEPN	1850000000	100000000	0	553000	1010000	nitrate reductase (quinone)
A0ABD7J6N8|A0ABD7J6N8_KLEPN	1690000000	60200000	1020000	1520000	2770000	Nitrate reductase subunit alpha
A0A2J5PF96|A0A2J5PF96_9ENTR	11700000000	12400000	499000	516000	851000	Nitrate reductase subunit alpha (Fragment)
A0A919HX28|A0A919HX28_KLEPN	515000000	10800000	0	0	0	Nitrogen regulatory protein
W8VF48|W8VF48_KLEPN	9353082	0	0	210000	188000	Nitrogen regulatory protein P-II
A0A919HV76|A0A919HV76_KLEPN	1130000000	79600000	1420000	289000	0	Nitroreductase domain-containing protein
A0A2X3EBC0|A0A2X3EBC0_KLEPN	770000000	29700000	0	0	0	NmrA family protein
A0A4P0Y019|A0A4P0Y019_KLEPN	139000000	1080000000	44100000	5480000	4340000	Non-specific DNA-binding protein Dps / Iron-binding ferritin-like antioxidant protein / ferroxidase
A0A919HTN8|A0A919HTN8_KLEPN	50406487	0	0	0	74400	NqrA second alpha/beta domain-containing protein
A0A4S4TU74|A0A4S4TU74_KLEPN	142000000	85000000	0	235000	290000	N-succinylarginine dihydrolase
W9BFZ7|W9BFZ7_KLEPN	1310000000	34200000	318000	634000	339000	N-succinylglutamate 5-semialdehyde dehydrogenase
A0A1Y0PR75|A0A1Y0PR75_KLEPN	7348928	0	0	39400	0	Nucleoid occlusion factor SlmA
A0A0W8AVI6|A0A0W8AVI6_KLEPN	8360000000	52700000	0	0	0	Nucleoid-associated protein B5L96_25110
A0A1C1ET26|A0A1C1ET26_9ENTR	1320000000	43200000	602000	300000	0	Nucleoid-associated protein CP911_14365
A0A2N4VKP5|A0A2N4VKP5_9ENTR	8360000000	52700000	0	0	0	Nucleoid-associated protein DKC00_25770
A0A3P2EI52|A0A3P2EI52_KLEPN	708000000	24100000	0	0	0	Nucleoid-associated protein EAO28_08215
A0A378GNL8|A0A378GNL8_9ENTR	7070000000	44700000	0	0	0	Nucleoid-associated protein EB837_00980
A0A5C2LHF3|A0A5C2LHF3_KLEPN	708000000	24100000	0	0	0	Nucleoid-associated protein FZ929_10060
A0A7X1LNH1|A0A7X1LNH1_KLEPN	708000000	24100000	0	0	0	Nucleoid-associated protein H7U16_09375
A0AAN2CCW1|A0AAN2CCW1_9ENTR	1320000000	43200000	602000	300000	0	Nucleoid-associated protein KAM644c_14780
A0AAN1Y725|A0AAN1Y725_9ENTR	8360000000	52700000	0	0	0	Nucleoid-associated protein KAM644c_37770
A0A0H3GP51|A0A0H3GP51_KLEPH	8360000000	52700000	0	0	0	Nucleoid-associated protein KPHS_11990
A0A0H3GVK3|A0A0H3GVK3_KLEPH	1320000000	43200000	602000	300000	0	Nucleoid-associated protein KPHS_36890
B5XP20|NDPA_KLEP3	1320000000	43200000	602000	300000	0	Nucleoid-associated protein KPK_1538
B5Y0N6|Y4227_KLEP3	8360000000	52700000	0	0	0	Nucleoid-associated protein KPK_4227
A6T5N4|Y444_KLEP7	8360000000	52700000	0	0	0	Nucleoid-associated protein KPN78578_04440
A6TBS0|NDPA_KLEP7	1320000000	43200000	602000	300000	0	Nucleoid-associated protein KPN78578_25800
W8UX13|W8UX13_KLEPN	1320000000	43200000	602000	300000	0	Nucleoid-associated protein KPNJ2_01697
W8UM30|W8UM30_KLEPN	8360000000	52700000	0	0	0	Nucleoid-associated protein KPNJ2_04189
A0AAE3RMX4|A0AAE3RMX4_9ENTR	8360000000	52700000	0	0	0	Nucleoid-associated protein MKS10_22995
A0AAW6V6G6|A0AAW6V6G6_9ENTR	8360000000	52700000	0	0	0	Nucleoid-associated protein MQE01_12165
A0A919I0N4|A0A919I0N4_KLEPN	909000000	21200000	354000	109000	0	Nucleoid-associated protein NdpA
A0AAE4MS80|A0AAE4MS80_9ENTR	8360000000	52700000	0	0	0	Nucleoid-associated protein RZO73_17835
A0A2J4Z0I7|A0A2J4Z0I7_9ENTR	1150000000	30900000	137000	261000	0	Nucleoid-associated protein YejK (Fragment)
A0A2X3FAL4|A0A2X3FAL4_KLEPN	1100000000	312000000	1750000	1090000	1260000	Nucleoside diphosphate kinase
A0A2N4YQI9|A0A2N4YQI9_KLEVA	11900000000	322000000	0	1090000	1260000	Nucleoside diphosphate kinase (Fragment)
H3N0N8|H3N0N8_9ENTR	7730000000	5040000	0	0	0	Nucleoside permease
A0A0C5ACN1|A0A0C5ACN1_9CAUD	852409	0	0	853000	801000	Nucleoside triphosphate hydrolase
A0A2N5AEC6|A0A2N5AEC6_KLEVA	806000000	13700000	545000	23600	14100	Nucleoside triphosphate hydrolase (Fragment)
A0A0F1DHG2|A0A0F1DHG2_9ENTR	1140000000	104000000	1390000	2130000	3390000	Nucleoside-specific channel-forming protein Tsx
A0A939NQC6|A0A939NQC6_KLEPN	885000000	67100000	0	1350000	2460000	Nucleoside-specific channel-forming protein Tsx (Fragment)
A0ABD7NXG4|A0ABD7NXG4_KLEPN	1400000000	190000000	2550000	1290000	858000	Nucleotide triphosphate hydrolase domain-containing protein
B5Y0W4|Y4305_KLEP3	1450000000	128000000	2880000	0	777000	Nucleotide-binding protein KPK_4305
A6T5G0|Y370_KLEP7	1450000000	128000000	2880000	0	777000	Nucleotide-binding protein KPN78578_03700
A0ABD7GRW7|A0ABD7GRW7_9ENTR	7730000000	5040000	0	0	0	NupC/NupG family nucleoside CNT transporter
A0A919HZD4|A0A919HZD4_KLEPN	5160000000	41800000	0	0	193000	NusB/RsmB/TIM44 domain-containing protein
A0AAW8XMH0|A0AAW8XMH0_9ENTR	7138143	0	0	0	126000	O9 family O-antigen export ABC transporter ATP-binding subunit
W8V215|W8V215_KLEPN	5160000000	4290000	222000	0	0	O-acetyl-ADP-ribose deacetylase
A0A2N5A3S3|A0A2N5A3S3_KLEVA	5160000000	4290000	0	0	0	O-acetyl-ADP-ribose deacetylase (Fragment)
A0A919LUK9|A0A919LUK9_KLEPN	90559616	0	0	344000	0	OB domain-containing protein
A0A422ZBW2|A0A422ZBW2_KLEPN	1730000000	162000000	3230000	169000	0	oligopeptidase A
A0A2J4YHN3|A0A2J4YHN3_9ENTR	10400000000	72500000	924000	0	0	Oligopeptidase A (Fragment)
A0A2J3D317|A0A2J3D317_9ENTR	990000000	40600000	458000	83800	123000	Oligopeptide ABC transporter ATP-binding protein OppD
A0A378H2A5|A0A378H2A5_KLEPN	1250000000	201000000	3210000	1240000	1720000	Oligopeptide ABC transporter substrate-binding protein OppA
A0A2N5A7Q0|A0A2N5A7Q0_KLEVA	1650000000	350000000	5350000	2340000	95200	Oligopeptide ABC transporter substrate-binding protein OppA (Fragment)
A0A378AZ50|A0A378AZ50_KLEPN	647000000	23000000	458000	83800	123000	Oligopeptide transport ATP-binding protein OppD
A0A483FEV4|A0A483FEV4_KLEPN	7491959	0	0	0	30900	Oligoribonuclease
A0A377ZQW3|A0A377ZQW3_KLEPN	1050000000	43600000	0	249000	414000	Omega-protein
A0A2J5PJM7|A0A2J5PJM7_9ENTR	1350000000	65100000	934000	249000	414000	Omega-protein (Fragment)
A0A7X1LM91|A0A7X1LM91_KLEPN	98900566	0	0	0	529000	OmpA family lipoprotein
A0A2J5PXF3|A0A2J5PXF3_9ENTR	6640437	0	0	0	315000	OmpA family lipoprotein (Fragment)
B5XN00|B5XN00_KLEP3	11030935	0	0	0	806000	OmpA family protein
A0A919HXI5|A0A919HXI5_KLEPN	7329393	0	0	0	214000	OmpA-like domain-containing protein
J9U3J6|J9U3J6_KLEPN	1040000000	6360000	0	0	0	OmpK35 porin (Fragment)
A0A2J4A8L8|A0A2J4A8L8_KLEPN	1770000000	289000000	4210000	27700000	38100000	OmpK36
A0A8H9ZMH9|A0A8H9ZMH9_9ENTR	1570000000	11700000	0	20400000	27400000	OmpK36 porin
S4SBZ2|S4SBZ2_KLEPN	1540000000	289000000	4210000	21300000	29800000	OmpK36_v5 porin
S4SCF7|S4SCF7_KLEPN	1680000000	11700000	0	23600000	31100000	OmpK36_v7 porin
S4SDF6|S4SDF6_KLEPN	1610000000	11700000	0	21900000	28500000	OmpK36_v8 porin
A0A919HV62|A0A919HV62_KLEPN	69845726	0	0	157000	200000	OmpR/PhoB-type domain-containing protein
A0A2N5AA09|A0A2N5AA09_KLEVA	69845726	0	0	157000	200000	OmpR/PhoB-type domain-containing protein (Fragment)
A0ABD7UI04|A0ABD7UI04_KLEPN	7730000000	61700000	0	607000	1390000	OqxB_1_EU370913
A0A919LW57|A0A919LW57_KLEPN	1250000000	83700000	1310000	0	245000	Orn/DAP/Arg decarboxylase 2 N-terminal domain-containing protein
A0A377XI87|A0A377XI87_KLEPN	921000000	25600000	795000	152000	58900	Orotate phosphoribosyltransferase
A0A2N5A8W5|A0A2N5A8W5_KLEVA	12500000000	76600000	795000	392000	405000	orotate phosphoribosyltransferase (Fragment)
A0A2N4YRE1|A0A2N4YRE1_KLEVA	880000000	424000000	6370000	0	420000	OsmC family peroxiredoxin (Fragment)
A0AAN2CDR3|A0AAN2CDR3_9ENTR	1020000000	446000000	6370000	0	420000	OsmC family protein
A0A8D6T307|A0A8D6T307_KLEPN	6174814	0	0	249000	327000	Osmoprotectant uptake system substrate-binding protein OsmF
A0A919HUP4|A0A919HUP4_KLEPN	771000000	34500000	440000	172000	410000	Osmosensory transporter coiled coil domain-containing protein
A0A377UY81|A0A377UY81_KLEPN	1430000000	505000000	14200000	3850000	3530000	Osmotically inducible lipoprotein E
A6T9J1|A6T9J1_KLEP7	1020000000	446000000	6370000	0	420000	Osmotically inducible protein
A0A377TVM1|A0A377TVM1_KLEPN	773000000	421000000	6370000	0	420000	Osmotically inducible protein C
A0A377ZLH0|A0A377ZLH0_KLEPN	49339504	0	0	595000	884000	Osmotically inducible protein OsmY
A0A2N4W6H5|A0A2N4W6H5_9ENTR	1360000000	0	7090000	1660000	245000	Osmotically-inducible lipoprotein OsmE
A0AAI8IVZ3|A0AAI8IVZ3_9ENTR	11307661	0	0	906000	1030000	Osmotically-inducible protein OsmY
A0A377ZLX8|A0A377ZLX8_KLEPN	1170000000	459000000	2520000	0	0	Osmotically-inducible protein Y
A0ABD7UF48|A0ABD7UF48_KLEPN	11215051	0	0	1900000	1750000	Otr(A)_1_X53401
A0A2X3CFM0|A0A2X3CFM0_KLEPN	10000000000	59300000	80400	627000	924000	Outer membrane biogenesis protein BamD
A0A377WQB8|A0A377WQB8_KLEPN	1440000000	550000000	1370000	1520000	451000	Outer membrane channel protein
A0A2J4YJ35|A0A2J4YJ35_9ENTR	1400000000	520000000	95500	356000	409000	Outer membrane channel protein TolC (Fragment)
A0A2N4YYK8|A0A2N4YYK8_KLEVA	8298935	0	0	0	401000	Outer membrane lipid asymmetry maintenance protein MlaD (Fragment)
A0A486PYC5|A0A486PYC5_KLEPN	5160000000	4000000	11500000	6920000	106000	Outer membrane lipoprotein
A0A2X1QBU6|A0A2X1QBU6_KLEPN	4684413	0	0	32200	0	Outer membrane lipoprotein LolB
A0A377TTN2|A0A377TTN2_KLEPN	5160000000	153000000	2080000	1090000	1510000	Outer membrane lipoprotein pcp
A0A5C2LH76|A0A5C2LH76_KLEPN	7730000000	22200000	544000	401000	540000	Outer membrane lipoprotein RcsF
A0A1Y0Q0S8|A0A1Y0Q0S8_KLEPN	1330000000	907000000	11500000	6920000	10700000	Outer membrane lipoprotein SlyB
A0A486PKY9|A0A486PKY9_KLEPN	75282074	0	0	0	106000	Outer membrane lipoprotein YfeY
A0A8B4VKU4|A0A8B4VKU4_KLEPN	8711045	0	0	4830000	6470000	Outer membrane pore protein N, non-specific
W8UHA7|W8UHA7_KLEPN	5041817	0	0	0	140000	Outer membrane porin protein
A0A346D4H7|A0A346D4H7_KLEPN	1670000000	289000000	4210000	24200000	33900000	Outer membrane porin protein OmpC (Fragment)
W8V3V5|W8V3V5_KLEPN	15291861	0	0	801000	85500	Outer membrane porin ScrY
W8UJN5|W8UJN5_KLEPN	7730000000	36800000	371000	895000	806000	Outer membrane protein
A0A3G3BTN0|A0A3G3BTN0_KLEPN	1380000000	11700000	0	15900000	20900000	Outer membrane protein 36 (Fragment)
A0A2X1QR96|A0A2X1QR96_KLEPN	1970000000	0	16000000	13800000	28300000	Outer membrane protein A
A0A169LBF7|A0A169LBF7_KLEPN	1860000000	366000000	4620000	1790000	2920000	Outer membrane protein assembly factor BamA
A0A9Q5ZZW8|A0A9Q5ZZW8_KLEPN	1820000000	333000000	1270000	1790000	2920000	Outer membrane protein assembly factor BamA (Fragment)
A0A8D6T1M7|A0A8D6T1M7_KLEPN	1290000000	83900000	1350000	1020000	2180000	Outer membrane protein assembly factor BamB
A0A2J5PN14|A0A2J5PN14_9ENTR	111000000	27500000	562000	323000	942000	Outer membrane protein assembly factor BamB (Fragment)
A0A3S4GDL8|A0A3S4GDL8_KLEPN	14546379	0	0	1740000	3010000	Outer membrane protein assembly factor BamC
A0A377WMI7|A0A377WMI7_KLEPN	1120000000	65100000	186000	669000	1260000	Outer membrane protein assembly factor BamD
A0A2N5A6P5|A0A2N5A6P5_KLEVA	1120000000	65100000	186000	669000	1260000	Outer membrane protein assembly factor BamD (Fragment)
A0A2X3EVZ2|A0A2X3EVZ2_KLEPN	10621903	0	0	917000	0	Outer membrane protein assembly factor YaeT
A0A377Z927|A0A377Z927_KLEPO	1170000000	289000000	4210000	11100000	14300000	Outer membrane protein C
A0A377ZLA5|A0A377ZLA5_KLEPN	1400000000	81800000	1630000	794000	415000	Outer membrane protein Imp
B5XRN0|B5XRN0_KLEP3	8711045	0	0	4830000	6470000	Outer membrane protein N
A0A919HZP2|A0A919HZP2_KLEPN	9565942	0	0	699000	1060000	Outer membrane protein NlpB
A0ABD7GXW6|A0ABD7GXW6_9ENTR	675000000	11600000	0	0	0	Outer membrane protein OmpW
W8UY54|W8UY54_KLEPN	50406487	0	0	0	80500	Outer membrane protein slp
A0ABF7PJB7|A0ABF7PJB7_KLEPN	1550000000	766000000	1210000	1170000	409000	Outer membrane protein TolC
A0A2N5ALC1|A0A2N5ALC1_KLEVA	167000000	841000000	1300000	1400000	557000	Outer membrane protein TolC (Fragment)
W9B759|W9B759_KLEPN	1270000000	743000000	0	4460000	4860000	Outer membrane protein W
A0A2N5AIF4|A0A2N5AIF4_KLEVA	1110000000	743000000	0	4410000	4860000	Outer membrane protein W (Fragment)
Q48427|Q48427_KLEPN	1310000000	815000000	10500000	8420000	10700000	Outer membrane protein X
A0A377XM78|A0A377XM78_KLEPN	5160000000	45800000	164000	266000	610000	Outer membrane protein YfgL
B5XNX8|B5XNX8_KLEP3	5041817	0	0	0	140000	Outer membrane protein, YfaZ
W8UQ69|W8UQ69_KLEPN	1340000000	249000000	3380000	1510000	2700000	Outer membrane usher protein fimC
A0ABD7URN0|A0ABD7URN0_KLEPN	1330000000	187000000	1790000	1170000	1950000	Outer-membrane lipoprotein carrier protein
W1DIA6|W1DIA6_KLEPN	10105181	0	0	348000	629000	Outer-membrane lipoprotein LolB
A0A2L1K3L0|A0A2L1K3L0_KLEPN	1210000000	1520000000	19400000	8280000	31200000	Oxa48 (Fragment)
A0A023W3H0|A0A023W3H0_KLEPN	1210000000	1520000000	19400000	8280000	31200000	OXA-48 carbapenemase (Fragment)
A6T4H0|A6T4H0_KLEP7	12004456	0	0	0	283000	Oxalacetate decarboxylase, subunit alpha
A0A378BDL5|A0A378BDL5_KLEPN	12004456	0	0	0	283000	Oxaloacetate decarboxylase
A0A483G2N1|A0A483G2N1_KLEPN	1013717	0	0	0	195000	Oxaloacetate decarboxylase (Fragment)
A6TEP6|A6TEP6_KLEP7	110538506	0	0	0	233000	Oxaloacetate decarboxylase alpha chain
B5Y218|B5Y218_KLEP3	984742	0	0	0	197000	Oxaloacetate decarboxylase alpha subunit
A0A3N0L0C9|A0A3N0L0C9_KLEPN	12004456	0	0	0	283000	Oxaloacetate decarboxylase subunit alpha
A0A2J4ZCH1|A0A2J4ZCH1_9ENTR	1300000000	337000000	0	3820000	6460000	Oxidative stress defense protein
A0A2N4Z262|A0A2N4Z262_KLEVA	1460000000	388000000	0	1810000	2430000	Oxidative stress defense protein (Fragment)
A0A378BN54|A0A378BN54_KLEPN	1120000000	40200000	643000	1160000	1130000	Oxidoreductase
A0A2J4YUB7|A0A2J4YUB7_9ENTR	8580000000	16000000	144000	0	0	Oxidoreductase (Fragment)
A0A919HY81|A0A919HY81_KLEPN	9208304	0	0	0	234000	Oxidoreductase molybdopterin-binding domain-containing protein
A0A4P0Y7Q1|A0A4P0Y7Q1_KLEPN	1590000000	345000000	4860000	0	0	Oxidoreductase YncB
A0A2X3CCR5|A0A2X3CCR5_KLEPN	1250000000	26300000	565000	0	0	Oxidoreductase YqhD
B5Y0X2|B5Y0X2_KLEP3	138000000	138000000	2510000	433000	282000	Oxidoreductase, aldo/keto reductase family
B5XXD0|B5XXD0_KLEP3	1290000000	37700000	631000	0	74400	Oxidoreductase, FAD/FMN-binding
B5XTX2|B5XTX2_KLEP3	1190000000	25900000	312000	0	0	Oxidoreductase, NAD binding
B5XVG6|B5XVG6_KLEP3	1150000000	56500000	768000	0	0	Oxidoreductase, short chain dehydrogenase/reductase family
A0A2X3C4S9|A0A2X3C4S9_KLEPN	10200000000	43600000	4430000	0	0	Oxidoreductase, zinc-binding dehydrogenase family
A0A919HRZ5|A0A919HRZ5_KLEPN	1580000000	542000000	3410000	1810000	2790000	oxoglutarate dehydrogenase (succinyl-transferring)
A0A3N2RHA2|A0A3N2RHA2_9ENTR	1020000000	97800000	0	1320000	0	oxoglutarate dehydrogenase (succinyl-transferring) (Fragment)
A0A2J4R8X1|A0A2J4R8X1_9ENTR	1020000000	84600000	3010000	253000	0	Oxygen-insensitive NAD(P)H nitroreductase
A0A2J5P990|A0A2J5P990_9ENTR	1020000000	84600000	0	253000	0	Oxygen-insensitive NAD(P)H nitroreductase (Fragment)
R9R7V5|R9R7V5_KLEPN	1370000000	300000000	2970000	3270000	2720000	ParA
A0A2X3ER71|A0A2X3ER71_KLEPN	68200000	9880000	0	0	468000	Paraquat-inducible protein B
A0A7X1LNG2|A0A7X1LNG2_KLEPN	11880155	0	0	1030000	1020000	ParB/RepB/Spo0J family plasmid partition protein
A0A5D3IYY3|A0A5D3IYY3_KLEPN	109708824	0	0	950000	950000	ParB/RepB/Spo0J family plasmid partition protein (Fragment)
A0A411KW06|A0A411KW06_KLEPN	11880155	0	0	1030000	1020000	ParB-like protein
A0A343AXW7|A0A343AXW7_KLEPN	1370000000	300000000	2970000	3270000	2720000	ParM
A0A6G4M8F2|A0A6G4M8F2_KLEPN	1340000000	111000000	1750000	1860000	2720000	Pectinesterase
A0A2N5AEX2|A0A2N5AEX2_KLEVA	1260000000	101000000	1610000	1800000	2570000	Pectinesterase (Fragment)
A0A422ZC21|A0A422ZC21_KLEPN	5041817	0	0	0	28300	Penicillin-binding protein 1A
A0A483LPZ0|A0A483LPZ0_KLEPN	12000000000	21200000	0	311000	1570000	Penicillin-binding protein 1B
A0A2N5A6J5|A0A2N5A6J5_KLEVA	5160000000	8270000	224000	0	311000	Penicillin-binding protein activator (Fragment)
A0A483P8B2|A0A483P8B2_KLEPN	1130000000	33500000	531000	0	599000	Penicillin-binding protein activator LpoA
A0ABD7H309|A0ABD7H309_9ENTR	5160000000	26300000	1040000	238000	250000	Penicillin-binding protein activator LpoB
A0A919LTR5|A0A919LTR5_KLEPN	11747873	0	0	45900	734000	Penicillin-binding protein transpeptidase domain-containing protein
A6TGP3|A6TGP3_KLEP7	1040000000	150000000	2200000	0	0	PEP-dependent phosphotransferase enzyme III
A6TFD0|A6TFD0_KLEP7	114767555	0	0	608000	1050000	Peptidase
A0A378FYA0|A0A378FYA0_KLEPN	1760000000	47600000	7600000	1630000	2380000	Peptidase B
A0A5A8XRC2|A0A5A8XRC2_KLEPN	1800000000	620000000	510000	6440000	530000	peptidase Do
A0A2J4YRC5|A0A2J4YRC5_9ENTR	5160000000	8850000	3130000	3400000	333000	peptidase Do (Fragment)
A0A483F1N2|A0A483F1N2_KLEPN	904000000	11200000	0	0	0	Peptidase E
A0A919HZA1|A0A919HZA1_KLEPN	1010000000	75400000	0	187000	328000	Peptidase M1 alanyl aminopeptidase C-terminal domain-containing protein
A0A2N4Z3V7|A0A2N4Z3V7_KLEVA	7140000000	44600000	0	110000	170000	Peptidase M1 alanyl aminopeptidase C-terminal domain-containing protein (Fragment)
A0AAN1Y0V1|A0AAN1Y0V1_9ENTR	114767555	0	0	608000	1050000	Peptidase M16
A0A2N5AF71|A0A2N5AF71_KLEVA	103236084	0	0	0	307000	Peptidase M16 C-terminal domain-containing protein (Fragment)
A0A2N5A5Y1|A0A2N5A5Y1_KLEVA	8653749	0	0	423000	742000	Peptidase M16 N-terminal domain-containing protein (Fragment)
A0A919LSP0|A0A919LSP0_KLEPN	4663387	0	0	0	885000	Peptidase M17 peptidase B-like N-terminal domain-containing protein
A0A919I148|A0A919I148_KLEPN	11800000000	23400000	528000	0	0	Peptidase M3A/M3B catalytic domain-containing protein
A6TDT4|A6TDT4_KLEP7	1250000000	96200000	1650000	740000	585000	Peptidase M48 domain-containing protein
A0ABD7NV92|A0ABD7NV92_KLEPN	1250000000	96200000	1650000	740000	585000	Peptidase M48 Ste24p
A0A2X3EQQ7|A0A2X3EQQ7_KLEPN	5160000000	27300000	218000	0	160000	Peptidase PmbA
A0A919HRC7|A0A919HRC7_KLEPN	6767839	0	0	127000	0	Peptidase S49 domain-containing protein
A0AAE3UL49|A0AAE3UL49_9ENTR	153000000	103000000	0	127000	0	Peptidase T
B5XN32|B5XN32_KLEP3	114767555	0	0	608000	1050000	Peptidase, M16 (Pitrilysin) family
B5XUB5|B5XUB5_KLEP3	10600000000	71700000	0	550000	563000	Peptidase, M48B family
A0A2X3GF00|A0A2X3GF00_KLEPN	1800000000	538000000	5670000	0	196000	Peptide ABC transporter substrate-binding protein
A0A919I6C2|A0A919I6C2_KLEPN	7834609	0	0	0	275000	Peptide chain release factor 2
A0A9P0V386|A0A9P0V386_KLEVA	8755631	0	0	0	275000	Peptide chain release factor 2 (Fragment)
A0A377UT72|A0A377UT72_KLEPN	773000000	13800000	233000	0	187000	Peptide chain release factor 3
A0A2X3E363|A0A2X3E363_KLEPN	1060000000	63600000	1120000	142000	155000	Peptide deformylase
W8URP8|W8URP8_KLEPN	1060000000	32600000	424000	0	0	Peptide methionine sulfoxide reductase MsrA
A0A9P0V789|A0A9P0V789_KLEVA	928000000	13100000	93200	0	0	Peptide methionine sulfoxide reductase MsrA (Fragment)
A0A377ZLY2|A0A377ZLY2_KLEPN	1056395	0	0	118000	96200	Peptidoglycan D,D-transpeptidase FtsI
A0A2J4ZXE9|A0A2J4ZXE9_9ENTR	10700000000	20300000	465000	1210000	722000	peptidoglycan lytic exotransglycosylase
A0A2J4QNX5|A0A2J4QNX5_9ENTR	11300000000	35000000	651000	1210000	2170000	peptidoglycan lytic exotransglycosylase (Fragment)
A0A378FVT8|A0A378FVT8_KLEPN	5041817	0	0	0	28300	Peptidoglycan synthetase
W8UL43|W8UL43_KLEPN	1220000000	407000000	4230000	5610000	6490000	Peptidoglycan-associated lipoprotein
A0A2J5PNL6|A0A2J5PNL6_9ENTR	8484386	0	0	818000	1440000	Peptidoglycan-binding protein LysM (Fragment)
A0A6M4MI20|A0A6M4MI20_9ALTE	2300000000	0	2580000	1000000	1420000	Peptidyl-prolyl cis-trans isomerase
A0A2J4ZKJ4|A0A2J4ZKJ4_9ENTR	10900000000	268000000	6270000	1150000	2000000	Peptidyl-prolyl cis-trans isomerase (Fragment)
A0A377XMD3|A0A377XMD3_KLEPN	768000000	26200000	0	227000	0	Peptidyl-prolyl cis-trans isomerase C
A0A2N5A702|A0A2N5A702_KLEVA	768000000	26200000	0	227000	0	Peptidyl-prolyl cis-trans isomerase C (Fragment)
A0A919HU49|A0A919HU49_KLEPN	7730000000	60400000	722000	232000	367000	Peptidyl-prolyl cis-trans isomerase FKBP-type N-terminal domain-containing protein
A0A2X3BXT2|A0A2X3BXT2_KLEPN	16300000	2780000000	35500000	0	19000000	peptidylprolyl isomerase
A0A2J4YJT0|A0A2J4YJT0_9ENTR	5130000000	3470000	33500000	17800000	17300000	peptidylprolyl isomerase (Fragment)
A0A2J5A061|A0A2J5A061_9ENTR	1060000000	48600000	786000	419000	234000	Peptidylprolyl isomerase SurA (Fragment)
A0A2X3EI01|A0A2X3EI01_KLEPN	728000000	9070000	0	114000	90400	Peptidyl-tRNA hydrolase
A0A9P0UYB2|A0A9P0UYB2_KLEVA	728000000	9070000	0	114000	90400	Peptidyl-tRNA hydrolase (Fragment)
A0A483M8Y2|A0A483M8Y2_KLEPN	1650000000	25000000	361000	238000	0	Periplasmic beta-glucosidase
A6T5T8|A6T5T8_KLEP7	1330000000	187000000	0	3530000	5100000	Periplasmic binding protein
A0A919LQI9|A0A919LQI9_KLEPN	1170000000	97000000	1060000	1610000	1410000	Periplasmic binding protein domain-containing protein
A0A378ANK2|A0A378ANK2_KLEPN	4078111	0	0	0	181000	Periplasmic binding protein/LacI transcriptional regulator
A0A486TFP2|A0A486TFP2_KLEPN	1340000000	249000000	3380000	1510000	2700000	Periplasmic chaperone
A0A422ZQ93|A0A422ZQ93_KLEPN	1710000000	6120000	0	232000	121000	Periplasmic chaperone PpiD
W8UKU3|W8UKU3_KLEPN	945000000	11400000	222000	0	227000	Periplasmic component of efflux system
A0A377UVC9|A0A377UVC9_KLEPN	781000000	49400000	2460000	0	119000	Periplasmic dipeptide transport protein
A0A919LSL9|A0A919LSL9_KLEPN	7730000000	73500000	952000	44100	0	Periplasmic ligand-binding sensor protein
A0A9P0V0E3|A0A9P0V0E3_KLEVA	11802724	0	0	0	196000	Periplasmic murein peptide-binding protein
A0A2X3H2U3|A0A2X3H2U3_KLEPN	101987076	0	0	0	146000	Periplasmic Murein Peptide-Binding Protein MppA
A0A483R8X1|A0A483R8X1_KLEPN	1970000000	879000000	12800000	6350000	7550000	Periplasmic oligopeptide-binding protein OppA
A0A377XXP9|A0A377XXP9_KLEPN	1020000000	111000000	1620000	132000	44600	Periplasmic protein
A0A0H3GUC9|A0A0H3GUC9_KLEPH	112794556	0	0	509000	1010000	Periplasmic sugar-binding protein
A0A377XJJ3|A0A377XJJ3_KLEPN	1120000000	38300000	1570000	0	2590000	Periplasmic thiol:disulfide interchange protein DsbA
A0A483J3U7|A0A483J3U7_KLEPN	1780000000	613000000	8500000	2410000	3000000	Periplasmic trehalase
A0A919HU52|A0A919HU52_KLEPN	48299557	0	0	19300	0	Permease
A0A6B2EMV3|A0A6B2EMV3_KLEPN	1390000000	123000000	1850000	284000	750000	Peroxidase
A0A2J5PH61|A0A2J5PH61_9ENTR	920000000	70200000	932000	284000	487000	Peroxidase (Fragment)
A0A087FM28|A0A087FM28_KLEVA	1020000000	446000000	6370000	0	420000	Peroxiredoxin
A0A2J4PDB4|A0A2J4PDB4_9ENTR	11800000000	823000000	11300000	1830000	2560000	Peroxiredoxin (Fragment)
A0A919HLC9|A0A919HLC9_KLEPN	38904373	0	0	552000	413000	PFL domain-containing protein
W8ULL7|W8ULL7_KLEPN	49339504	0	0	12100	0	Phage shock protein B
A0A2N5A2A6|A0A2N5A2A6_KLEVA	945000000	67100000	1080000	7430	0	Phage tail protein (Fragment)
A0A486PLZ4|A0A486PLZ4_KLEPN	1330000000	123000000	1990000	0	0	Phenylacetaldehyde dehydrogenase
A0A486TD90|A0A486TD90_KLEPN	1230000000	57900000	1280000	0	0	Phenylacetic acid degradation protein PaaY
A6T8J2|A6T8J2_KLEP7	1230000000	57900000	1280000	0	0	Phenylacetic acid degradation protein putative transferase
A0A0H3GWN8|A0A0H3GWN8_KLEPH	1180000000	48500000	1070000	0	0	Phenylacetic acid degradation protein, putative transferase
A0A2X3CVN0|A0A2X3CVN0_KLEPN	1520000000	197000000	3050000	788000	1280000	phenylalanine--tRNA ligase
W8UYL4|W8UYL4_KLEPN	1560000000	205000000	3210000	788000	1420000	Phenylalanine--tRNA ligase alpha subunit
A0A919HL04|A0A919HL04_KLEPN	6606195	0	0	285000	1420000	Phenylalanine--tRNA ligase beta subunit
A0A2J4Z6M5|A0A2J4Z6M5_9ENTR	9880005	0	0	547000	823000	Phenylalanine--tRNA ligase beta subunit (Fragment)
A0A2J4XUR7|A0A2J4XUR7_9ENTR	763000000	76800000	1010000	371000	596000	Phenylalanine--tRNA ligase subunit alpha (Fragment)
A0A2X3FAZ2|A0A2X3FAZ2_KLEPN	1300000000	117000000	1870000	417000	663000	Phenylalanyl-tRNA synthetase subunit alpha
A0A378H8Z3|A0A378H8Z3_KLEPN	49339504	0	0	168000	0	Phenylalanyl-tRNA synthetase subunit beta
A0A286QZ40|A0A286QZ40_KLEPN	1670000000	289000000	4210000	24200000	33900000	PhoE (Fragment)
A0A422ZME4|A0A422ZME4_KLEPN	11900000000	39300000	945000	24600	95600	PhoH-like protein
A0A9P0Y7V8|A0A9P0Y7V8_KLEVA	11900000000	39300000	945000	70100	95600	PhoH-like protein (Fragment)
A6TG75|A6TG75_KLEP7	1410000000	130000000	1480000	1760000	173000	Phosphatase
W8VIH4|W8VIH4_KLEPN	1410000000	130000000	1480000	0	0	Phosphatase, HAD superfamily protein
A0A377XKW5|A0A377XKW5_KLEPN	5160000000	31600000	0	0	0	Phosphate ABC transporter
A0A2J5P6S0|A0A2J5P6S0_9ENTR	5160000000	31600000	0	0	0	Phosphate ABC transporter substrate-binding protein PstS (Fragment)
A0A927HPE4|A0A927HPE4_KLEPN	860000000	49500000	843000	0	0	Phosphate acetyl/butaryl transferase domain-containing protein
A0A6B2EM21|A0A6B2EM21_KLEPN	1870000000	890000000	14200000	11200000	10600000	Phosphate acetyltransferase
A0A2J4ZI60|A0A2J4ZI60_9ENTR	11100000000	164000000	2590000	3120000	3050000	Phosphate acetyltransferase (Fragment)
W8UDC5|W8UDC5_KLEPN	49339504	0	0	175000	415000	Phosphate transporter
A0A2X3CX06|A0A2X3CX06_KLEPN	1090000000	163000000	1600000	1210000	1070000	Phosphate-binding protein PstS
A0A2J5PP60|A0A2J5PP60_9ENTR	119264824	0	0	812000	739000	Phosphate-binding protein PstS (Fragment)
A0A6B2EVC9|A0A6B2EVC9_KLEPN	667000000	10600000	0	0	0	Phosphatidylglycerol--membrane-oligosaccharide glycerophosphotransferase
A0AAW6V5G0|A0AAW6V5G0_9ENTR	49339504	0	0	56900	186000	Phosphatidylglycerol--prolipoprotein diacylglyceryl transferase
A0A2X3EUA6|A0A2X3EUA6_KLEPN	5160000000	19000000	0	359000	642000	Phosphatidylserine decarboxylase
A0A2J4YGA1|A0A2J4YGA1_9ENTR	773000000	26400000	0	358000	0	Phosphatidylserine decarboxylase (Fragment)
W9BJM8|W9BJM8_KLEPN	1180000000	74400000	0	917000	1720000	Phosphatidylserine decarboxylase proenzyme
[truncated: 1,184 more rows]
